# Supplementary material for: Chromosome instability induced by a single defined sister chromatid fusion
Source: Life Sci Alliance. 2020 Oct 26;3(12):e202000911. doi: 10.26508/lsa.202000911 (PMC7652394; doi:10.26508/lsa.202000911)
Supplement: Supplementary file 1 [file LSA-2020-00911_TableS1.xlsx]

## Sheet: Table S1
Name	Sequence (5' -> 3')-(PAM)	Target locus	Reference
sgCHRXpYp-Subtel2	TTTGAAGTCCCCCCTGTGTA	Human chromosome Xp/Yp subtelomere	This study
sgFUSION1	GACCGGAACGATCTCGCGTA	sister and control cassette	T Wang et al 2014 science
sgFUSION2	ACCGGAACGATCTCGCGTAA	sister and control cassette	T Wang et al 2014 science
sgFUSION3	GCTTGAGCACATACGCGAAT	sister and control cassette	T Wang et al 2014 science
sgFUSION4	TCCCTTACGCGAGATCGTTC	sister and control cassette	T Wang et al 2014 science
sgFUSION5	TATCAACCGAACGACTGCCG	sister and control cassette	T Wang et al 2014 science
sgFUSION6	GATCCATGTAATGCGTTCGA	sister and control cassette	T Wang et al 2014 science
sgFUSION7	GAACAAGATGGATTGCACGC	sister and control cassette	T Wang et al 2014 science
sgFUSION8	CGTGTTCCGGCTGTCAGCGC	sister and control cassette	T Wang et al 2014 science
sgFUSION9	ACGAGGCAGCGCGGCTATCG	sister and control cassette	T Wang et al 2014 science
sgFUSION10	CGATGCGATGTTTCGCTTGG	sister and control cassette	T Wang et al 2014 science
sgFUSION11	GTAGCGAACGTGTCCGGCGT	sister and control cassette	T Wang et al 2014 science
sgFUSION12	GATTCCACTATAGGGATAAC	sister and control cassette	T Wang et al 2014 science
sgFUSION13	TTACCCTGTTATCCCTATAG	sister and control cassette	T Wang et al 2014 science
sgFUSION14	ACTAAACAAGATTCCACTAT	sister and control cassette	T Wang et al 2014 science
sgFUSION15	CTAAACAAGATTCCACTATA	sister and control cassette	T Wang et al 2014 science
sgFUSION16	ATTCCACTATAGGGATAACA	sister and control cassette	T Wang et al 2014 science
sgFUSION17	CTATAGGGATAACAGGGTAA	sister and control cassette	T Wang et al 2014 science
sgFUSION18	AGGATTCTCTTCGACATCTC	sister and control cassette	T Wang et al 2014 science
sgFUSION19	GGAGATGTCGAAGAGAATCC	sister and control cassette	T Wang et al 2014 science
Supplementary Table S1. CRISPR/Cas9 target sequences used in this study. The column marked sequence represents target sequence without 3’-PAM.
