# Supplementary material for: Chromosome instability induced by a single defined sister chromatid fusion
Source: Life Sci Alliance. 2020 Oct 26;3(12):e202000911. doi: 10.26508/lsa.202000911 (PMC7652394; doi:10.26508/lsa.202000911)
Supplement: Supplementary file 3 [file LSA-2020-00911_SdataF1.xlsx]

## Sheet: Legend
Source Data for Figure 1E,F	Summary of sequence junction analysis in Figure 1E, F
Data from columns marked Deletion length were used for Fig 1E.
Data from columns marked microhomology at the junction (bp), short insertion (40>), long insertion (40=<), and complex were used for Fig 1F.

## Sheet: Fusion
	Cells: XpSIS2-3 sgFUSION11
	Primers used: MTH672 x MTH673
	Longer deletion		Insertion (if any)			Shorter deletion
Clone	*Junction sequence	**Deletion length (bp)	Sequence	Insertion length (bp)	***BLAST result	*Junction sequence	**Deletion length (bp)	Microhomology at the junction (bp)	Note	short insertion (40>)	long insertion (40=<)	complex
1	CACAGGACCGgttctagagc	448				cgatctcgcgTAAGGGATAC	27	2
2	CTTTTTCGTAacgggtttgc	476	GC	2		ttccaaatcgCTTTTCTCAA	256			1
3	CCGTGAACGTtctttttcgt	487				gatctcgcgtAAGGGATACT	28	3
4	CGCCGTGAACgttctttttc	489				actcttcaccTTTAGACACC	417	1
5	CGCCGTGAACgttctttttc	489				actcttcaccTTTAGACACC	417	1
6	ACAGGACCGGttctagagcg	447				gagtgaccggAACGATCTCG	15	6
7	GTGAACGTTCtttttcgtaa	485				agggatactcCAATTCGCGT	39	2
8	CACAGGACCGgttctagagc	448				gaccggaacgATCTCGCGTA	19	2
9	TGAACGTTCTttttcgtaac	484				ggaacgatctCGCGTAAGGG	23	3
10	CGTGAACGTTctttttcgta	486	(gtgaagagtt)GTTTACCGGCGTAGTCCCCATTCTCGTAGAACTGGAC(ggtgacgtga)	37		ttggagtgacCGGAACGATC	12	3, 3	The insert was derived from mCitrine-N with microhomologies to the two junctions			1
11	AACACAGGACcggttctaga	450				cgcgtaagggATACTCCAAT	33	0
12	TTCTAGAGCGctgccaccat	437				cgatctcgcgTAAGGGATAC	27	3
13	GTGAACGTTCtttttcgtaa	485	(ggagtgcttg)GCGTATGTGCT(gaattggagt)	11		gtaagggataCTCCAATTCG	36		The insert was derived from either one of the two sgFUSION3 sites			1
14	TGAACGTTCTttttcgtaac	484				ggaacgatctCGCGTAAGGG	23	3
15	CTTTTTCGTAacgggtttgc	476	GC	2		ttccaaatcgCTTTTCTCAA	256			1
16	TTTTTCGTAAcgggtttgcc	475				tctcgcgtaaGGGATACTCC	30	5
17	CGCCGTGAACttctttttcg	489				cggaacgatcTCGCATAAGG	22	1	G-to-A mutation at 5 bp from the junction
18	CCGCCAGAACacaggaccgg	457	(actgtgcaac)CTTTAGAGGCTGCACTGGGCCTAGGTCTCATTGAGGACAGATAGAGGGC(agactgtgca)	49	Human DNA sequence from clone WI2-1134L15 on chromosome X (100% identity)	agtgaccggaACGATCTCGC	16				1
19	TTCGTAACGGgtttgccgcc	472				cgcgtaagggATACTCCAAT	33	2
20	GTGAACGTTCtttttcgtaa	485				gccaacgttcACTACACTAG	165	7	C-to-A mutation at 4 bp from the junction
21	ACACAGGACCggttctagag	449	(tcagtctccc)AAGTAGCTGAGACTATAGGTTCCCCCCACCACACCCGGCTAATTTTTGTATTTTTAGTAGAAATGGGGTTTCACCATTTTGGCCAGGCTGATCTCAAACCCCTGACCTCAAGTGATCCGTCCACCTCATCCTTCCAAAGTGCTAGAATTACAGGCATGAGCCACCTCGCCTGGCCCTACGTATTGAATTTTTTTACGTGGCATTAGCTTTTAAATCAAAGCTACCACCAAAAGCCAGCTTTGCAAAGAGAGTATATCACTGAGAACCATGTACAACATGTAACGCTGGTGAGTTTTAATTATACCTCAGTAAACTTGACTTAAAAAAAAAGACATTCCCAGATTTTGGCACAACGGAAGCATTATAATCTTCTATTCATTTCTGGCA…	452	homo sapiens BAC clone VMRC53-302F9 from chromosome 1 (100% identity)	agggatactcCAATTCGCGT	39				1
22	GTGAACGTTCtttttcgtaa	485				agggatactcCAATTCGCGT	39	2
23	CACAGGACCGgttctagagc	448				aagcactccgATATCAACCG	67	3
24	AACACAGGACcggttctaga	450				taagggatacTCCAATTCGC	37	2
25	GAACACAGGAccggttctag	451				gcgtaagggaTACTCCAATT	34	3
26	ACAGGACCGGttctagagcg	447				cgcgtaagggATACTCCAAT	33	2
27	AACACAGGACcggttctaga	450				caggagtgtcATACATGGAT	116	1
28	AACACAGGACcggttctaga	450				cgcgtaagggATACTCCAAT	33	0
29	TTCTAGAGCGctgccaccat	437				ccaattcgcgTATGTGCTCA	48	3
30	CACAGGACCGgttctagagc	448				aagcactccgATATCAACCG	67	3
31	CCGGTTCTAGagcgctgcca	441				aacgatctcgCGTAAGGGAT	25	1
32	CTTTTTCGTAacgggtttgc	476	GC	2		ttccaaatcgCTTTTCTCAA	256			1
33	TGCCGCCAGAacacaggacc	459				accggaacgaTCTCGCGTAA	20	2
34	CGCCGTGAACgttctttttc	489				cggaacgatcTCGCGTAAGG	22	1
35	CTTTTTCGTAacgggtttgc	476	GC	2		ttccaaatcgCTTTTCTCAA	256			1
36	GCCGTGAACGttctttttcg	488				gaccggaacgATCTCGCGTA	19	5
37	GGTTTGCCGCcagaacacag	463				acgatctcgcGTAAGGGATA	26	3
38	CGCCGTGAACgttctttttc	489				cggaacgatcTCGCGTAAGG	22	1
39	CCGTGAACGTtctttttcgt	487				gatctcgcgtAAGGGATACT	28	3
40	TTTCGTAACGggtttgccgc	473	(gggaatatca)TTCTTTTTCCATCCA(tccatccacc)	15	Homo sapiens phosphodiesterase 8B (PDE8B), RefSeqGene on chromosome 5 (100% identity)	cggaacgatcTCGCGTAAGG	22			1
41	GTGAACGTTCtttttcgtaa	485				agggatactcCAATTCGCGT	39	2
42	GTGAACGTTCtttttcgtaa	485				agggatactcCAATTCGCGT	39	2
43	CGCCGTGAACgttctttttc	489				ctcttcacctTTAGACACCA	418	0
44	GTGAACGTTCtttttcgtaa	485				agggatactcCAATTCGCGT	39	2
45	CACAGGACCGgttctagagc	448				aacgatctcgCGTAAGGGAT	25	2
46	CGCCGTGAACgttctttttc	489				cggaacgatcTCGCGTAAGG	22	1
47	GTGAACGTTCtttttcgtaa	485	GCGTATGTGCTC	12		taagggatacTCCAATTCGC	37		The insert was derived from the original plasmid sequence that partially overlaps sgFUSION3	1
48	GAACACAGGAccggttctag	451	AAGGCCAGGAGTTTGAGACCAGCGTGAGCAACAGAGCAACACACGTAGGAGAGCCCAGCTGAAAGAAATGAAAGAGGAGGAGGAGGAGGAGGAGGAGGAGGAGG	104<	Homo sapiens clone BAC JH10 genomic sequence (and many more, 100% identity)	(Undetermined)			Omitted from analysis
49	GTGAACGTTCtttttcgtaa	485				agggatactcCAATTCGCGT	39	2
50	CACAGGACCGgttctagagc	448				cgatctcgcgTAAGGGATAC	27	2
51	CTTTTTCGTAacgggtttgc	476	GC	2		ttccaaatcgCTTTTCTCAA	256			1
52	TGAACGTTCTttttcgtaac	484				ggaacgatctCGCGTAAGGG	23	3
53	ACAGGACCGGttctagagcg	447				aacgatctcgCGTAAGGGAT	25	1
54	CTTTTTCGTAacgggtttgc	476	GC	2		ttccaaatcgCTTTTCTCAA	256			1
55	GGGTTTGCCGccagaacaca	464				aagcactccgATATCAACCG	67	3
56	CTTTTTCGTAacgggtttgc	476	GC	2		ttccaaatcgCTTTTCTCAA	256			1
57	CGCCAGAACAcaggaccggt	456				gatctcgcgtAAGGGATACT	28	0
58	GTGAACGTTCtttttcgtaa	485				agggatactcCAATTCGCGT	39	2
59	CTTTTTCGTAacgggtttgc	476	GC	2		ttccaaatcgCTTTTCTCAA	256			1
	*Upper letters: remaining junction sequence. Lower letters: deleted sequences. Underlined sequences: microhomology at the junction.
	**Deletion length: counted from DSB site induced by Cas9-sgFusion11.
	***The top hit (nucleotide collection (nr/nt) optimized for highly similar sequences) is shown. Repetitive sequence means multiple sequences from different chromosomes are aligned (even partially) with more than 95% identity.

## Sheet: Repair
	Cells: XpSIS2-3 sgFUSION11
	Primers used: MTH672 x MTH803
	Left side		Insertion (if any)			Right side
Clone	*Junction sequence	**Deletion length (bp)	Sequence	Insertion length (bp)	***BLAST result	*Junction sequence	**Deletion length (bp)	Microhomology at the junction (bp)	Note	short insertion (40>)	long insertion (40=<)	complex	No mutation in sgFUSION11 sequence
1		0					0		No mutation, omitted form analysis				1
2		0					0		No mutation, omitted form analysis				1
3		0					0		G-to-A mutation at 18 bp downstream of the junction				1
4	CACTCCAACGccggacacgt	0				ctccaacgccGGACACGTTC	2	0
5	CACTCCAACGccggacacgt	0				gccggacacgTTCGCTACGG	9	3	Low sequencing quality at the right side
6	ATCGTTCCGGtcactccaac	11				ccaacgccggACACGTTCGC	4	4
7	CACTCCAACGccggacacgt	0				tccaacgccgGACACGTTCGC	3	2
8	ATCGTTCCGGtcactccaac	11				ccaacgccggACACGTTCGC	4	4
9		0					0		No mutation, omitted form analysis				1
10		0					0		No mutation, omitted form analysis				1
11	CACTCCAACGccggacacgt	0	C	1		cactccaacgCCGGACACGT	0			1
12	CACTCCAACGccggacacgt	0				cgccggacacGTTCGCTACG	8	0
13	CACTCCAACGccggacacgt	0				tccaacgccgGACACGTTCGC	3	2
14	ATCGTTCCGGtcactccaac	11				ccaacgccggACACGTTCGC	4	4
15		0					0		No mutation, omitted form analysis				1
16		0					0		No mutation, omitted form analysis				1
17	TTCCGGTCACtccaacgccg	7				cgccggacacGTTCGCTACG	8	3
18	CACTCCAACGccggacacgt	0	TGT	3		cactccaacgCCGGACACGT	0			1
19		0					0		No mutation, omitted form analysis				1
20	CACTCCAACGccggacacgt	0				tccaacgccgGACACGTTCGC	3	2
21	ATCGTTCCGGtcactccaac	11				ccaacgccggACACGTTCGC	4	4
22		0					0		No mutation, omitted form analysis				1
23		0					0		No mutation, omitted form analysis				1
24		0					0		No mutation, omitted form analysis				1
25	GGTCACTCCAacgccggaca	3				acgccggacaCGTTCGCTAC	7	2
26	AGCACATACGCgaattggagt	45	TAT	3		ctccaacgccGGATACGTTC	2		C-to-T mutation at 4 bp downstream of the junction	1
27		0					0		No mutation, omitted form analysis				1
28	CGCGAATTGGagtatccctt	38				gccggacacgTTCGCTACGG	9	1
29		0					0		No mutation, omitted form analysis				1
30	TCACTCCAACgccggacacg	1				acgccggacaCGTTCGCTAC	7	0
31		0					0		No mutation, omitted form analysis				1
32	CACTCCAACGccggacacgt	0	T	1		cactccaacgCCGGACACGT	0			1
33	CGGTCACTCCaacgccggac	4				ctccaacgccGGACACGTTC	2	2
34	CACTCCAACGccggacacgt	0				gccggacacgTTCGCTACGG	9	3
35		0					0		No mutation, omitted form analysis				1
36	AGAACACAGGaccggttcta	452	(agaacacagg)TAAGTGCCGTGTGTGGTTCCCGCGGGCCTGGCCTCTTTACGGGTTATGGCCCTTGCGTGCCTTGAATTACTTCCACGCCCCTGGCTGCAGTACGTGATTCTTGATCCCGAGCTTCGGGTTGGAAGTGGGTGGGAGAGTTCGAGGCCTTGCGCTTAAGGAGCCCCTTCGCCTCGTGCTTGAGTTGAGGCCTGGCCTGGGCGCTGGGGCCGCCGCGTGCGAATCTGGTGGCACCTTCGCGCCTGTCTCGCTGCTTTCGATAAGTCTCTAGCCATTTAAAATTTTTGATGACCTGCTGCGACGCTTTTTTTCTGGCAAGATAGTCTTGTAAATGCGGGCCAAGATCTGCACACTGGTATTTCGGTTTTTGGGGCCGCGGGCGGCGACGGG…	639<	Vector?	(Undetermined)		?	Omitted from analysis
37	TCCGTAGCCTtatccatgta	127	A	1		ttcttcttctTCTTGCAGGG	86			1
38		0					0		No mutation, omitted form analysis				1
39		0					0		No mutation, omitted form analysis				1
40	CACTCCAACGccggacacgt	0				tccaacgccgGACACGTTCGC	3	2
41	CGGTCACTCCaacgccggac	4				ctccaacgccGGACACGTTC	2	2
42		0					0		No mutation, omitted form analysis				1
	*Upper letters: remaining junction sequence. Lower letters: deleted sequences. Underlined sequences: microhomology at the junction.
	**Deletion length: counted from DSB site induced by Cas9-sgFusion11.
	***The top hit (nucleotide collection (nr/nt) optimized for highly similar sequences) is shown. Repetitive sequence means multiple sequences from different chromosomes are aligned (even partially) with more than 95% identity.
