# Supplementary material for: Chromosome instability induced by a single defined sister chromatid fusion
Source: Life Sci Alliance. 2020 Oct 26;3(12):e202000911. doi: 10.26508/lsa.202000911 (PMC7652394; doi:10.26508/lsa.202000911)
Supplement: Supplementary file 8 [file LSA-2020-00911_TableS3.xlsx]

## Sheet: Table S3
model name	intercept	explanatory variable					dWAIC(nat/sample)	dWAIC(bit/sample)	WAIC	distribution type
model_1_1r	hierarchical b	SCF	RNF	SIS2-3	Stage_N		0.0444262	0.0640935	0.134948	bernoulli / Gaussian for b
model_1_2r	b	SCF	RNF	SIS2-4	Stage_N		0.00045269	0.000653094	0.0909744	bernoulli
model_1_3r	hierarchical b	SCF					0.00427061	0.00616119	0.0947923	bernoulli / Gaussian for b
model_1_4r	b	SCF					0	0	0.0905217	bernoulli
model_1_5r	hierarchical b						0.031066	0.0448188	0.121588	bernoulli / Gaussian for b
model_1_6r	b						0.0134284	0.0193731	0.10395	bernoulli
model_1_3r_st	hierarchical b	SCF					0.0124309	0.017934	0.102953	bernoulli / student_t for b, 4
model_1_4r_st2	hierarchical b	SCF					0.0410079	0.0591619	0.13153	bernoulli / student_t for b, 2
model_1_4r_st3	hierarchical b	SCF					0.135303	0.195201	0.225825	bernoulli / student_t for b, 1
model_2_1r	hierarchical b	Micro	SCF	RNF	SIS2-3	Stage_N	0.11	0.16	1.69395	log-normal, normal
model_2_2r	b	Micro	SCF	RNF	SIS2-3	Stage_N	0	0	1.58127	log-normal
model_2_3r	hierarchical b		SCF	RNF	SIS2-3	Stage_N	0.13	0.19	1.71407	log-normal, normal
model_2_4r	b		SCF	RNF	SIS2-3	Stage_N	0.01	0.02	1.59623	log-normal
model_2_5r	hierarchical b					Stage_N	0.22	0.31	1.79864	log-normal, normal
model_2_6r	b					Stage_N	0.09	0.14	1.67625	log-normal
model_2_e1	b	Micro	SCF	RNF	SIS2-3	Stage_N	13.4	19.34	14.9847	exponential
model_2_g1	b	Micro	SCF	RNF	SIS2-3	Stage_N	0.1	0.14	1.67725	gamma
model_2_1r_st	hierarchical b	Micro	SCF	RNF	SIS2-3	Stage_N	0.05	0.07	1.62954	log-normal, student_t 4
model_2_2r_st2	hierarchical b	Micro	SCF	RNF	SIS2-3	Stage_N	0.07	0.1	1.65014	log-normal, student_t 6
model_2_2r_st3	hierarchical b	Micro	SCF	RNF	SIS2-3	Stage_N	0.08	0.12	1.66229	log-normal, student_t 8
model_2_2r_st4	hierarchical b	Micro	SCF	RNF	SIS2-3	Stage_N	0.05	0.07	1.63325	log-normal, student_t 2
Supplementary Table S3. Summary of statistical models with widely applicable information criterion (WAIC) for the model evaluation. When the WAIC is smaller, the model is better in terms of the generalization error. Models numbered 1 are the ones for estimating the probability of the micronuclei (MN) formation; 2 are for the interphase duration (Int) and the impact of the MN formation on the dura…
