# Supplementary material for: Chromosome instability induced by a single defined sister chromatid fusion
Source: Life Sci Alliance. 2020 Oct 26;3(12):e202000911. doi: 10.26508/lsa.202000911 (PMC7652394; doi:10.26508/lsa.202000911)
Supplement: Supplementary file 13 [file LSA-2020-00911_TableS5.xlsx]

## Sheet: Table S5
MTH	Name	Sequence (5'->3')	Application	Figure
384	SV40pA-R	GAAATTTGTGATGCTATTGC	mCit-C probe	Fig EV1G, H, and EV2D, E
417	sgRNA-seqR	TGGGCGATGTGCGCTCT	mCit-C probe	Fig EV1G, H, and EV2D, E
442	mCitrine seqF	ATGGCCGATAAGCAGAAGAA	cassette integration check (CTRL)	Fig EV2A, B
632	HSV TK seqR	CCCAACACCGTGCGTTTTAT	cassette integration check (SIS)	Fig EV1A, B
653	Xp-blast R8	AGATGGGTTTGGTCCTGGGAA	cassette integration check (SIS & CTRL)	Fig EV1A, B, and EV2A, B
672	EF-1a core inf-F	TATCGATAAGCTTGATGTGCAGTAGTCGCCGTGAAC	fusion junction analysis	Fig 1E, F, and EV2J, K
673	XPFa inf-R	GCTGCAGGAATTCGATAGCGCTGCCACCATGGTGTCTAAA	fusion junction analysis	Fig 1E, F
698	TSK8K	CATCCCTGAAGAAGCATCTTGGCC	cassette integration check (SIS & CTRL)	Fig EV1A, B, and EV2A, B
803	Neo inf-R	GCTGCAGGAATTCGATGCCGAATAGCCTCTCCACCCAA	fusion junction analysis	Fig 1E, F
806	SIS-FUSION long infF	GCTGCAGGAATTCGATGTATCTGGCAAAGCACATCAGACCA	fusion junction analysis	Fig EV2J, K
1315	AAVS1-arm L-3F	AGTACCCAGAACCAGAGCCACA	qPCR for the AAVS1 locus	Fig EV1C-E, and EV2C
1316	AAVS1-arm L-3R	ACAGCATGTTTGCTGCCTCCA	qPCR for the AAVS1 locus	Fig EV1C-E, and EV2C
1317	mCitrine_1F	TGGTAGTGATCCGCCAGTTG	qPCR for the mCitrine gene	Fig EV1C-E, and EV2C
1318	mCitrine_1R	GCCGATAAGCAGAAGAACGG	qPCR for the mCitrine gene	Fig EV1C-E, and EV2C
1323	KanR-1F	CGATGCCTGCTTGCCGAATATC	qPCR for the kanR gene	Fig EV1C-E, and EV2C
1324	KanR-1R	ATTCGCCGCCAAGCTCTTCA	qPCR for the kanR gene	Fig EV1C-E, and EV2C
1327	Xist-1F	CATGCATCACAGCAGGAGCAAC	qPCR for the Xist	Fig EV1C-E, and EV2C
1328	Xist-1R	GCATGGAAACAAGCCCTGAGGAA	qPCR for the Xist	Fig EV1C-E, and EV2C
1329	Hdac6-1F	ACACACTTAGAGCCCATTAGCAAG	qPCR for the Hdac6 gene	Fig EV1C-E, and EV2C
1330	Hdac6-1R	AGAACCCTTTCAAGTGTGAGCC	qPCR for the Hdac6 gene	Fig EV1C-E, and EV2C
Supplementary Table S5. Primers used in this study. Primers used for the plasmid cloning are not listed but available upon request.
