# Supplementary material for: Chromosome instability induced by a single defined sister chromatid fusion
Source: Life Sci Alliance. 2020 Oct 26;3(12):e202000911. doi: 10.26508/lsa.202000911 (PMC7652394; doi:10.26508/lsa.202000911)
Supplement: Supplementary file 14 [file LSA-2020-00911_Supplemental_Data_1.zip]

Archive with 57 entries (56 files):
- stat_modeling_r1.html
- __MACOSX/
- __MACOSX/._stat_modeling_r1.html
- model_1_3r_student2.stan
- __MACOSX/._model_1_3r_student2.stan
- model_2_1r.stan
- __MACOSX/._model_2_1r.stan
- model_2_3r.stan
- __MACOSX/._model_2_3r.stan
- model_1_2r.stan
- __MACOSX/._model_1_2r.stan
- model_1_6r.stan
- __MACOSX/._model_1_6r.stan
- model_2_n1.stan
- __MACOSX/._model_2_n1.stan
- model_1_3r_student3.stan
- __MACOSX/._model_1_3r_student3.stan
- model_2_1r_st.stan
- __MACOSX/._model_2_1r_st.stan
- lineage_plot.Rmd
- __MACOSX/._lineage_plot.Rmd
- model_2_5r.stan
- __MACOSX/._model_2_5r.stan
- model_1_4r.stan
- __MACOSX/._model_1_4r.stan
- model_1_3r_student.stan
- __MACOSX/._model_1_3r_student.stan
- model_2_2r.stan
- __MACOSX/._model_2_2r.stan
- model_1_3r.stan
- __MACOSX/._model_1_3r.stan
- model_1_1r.stan
- __MACOSX/._model_1_1r.stan
- model_2_4r.stan
- __MACOSX/._model_2_4r.stan
- model_1_5r.stan
- __MACOSX/._model_1_5r.stan
- model_2_6r.stan
- __MACOSX/._model_2_6r.stan
- model_2_1r_st3.stan
- __MACOSX/._model_2_1r_st3.stan
- model_2_e1.stan
- __MACOSX/._model_2_e1.stan
- model_2_1r_st2.stan
- __MACOSX/._model_2_1r_st2.stan
- model_2_g1.stan
- __MACOSX/._model_2_g1.stan
- README.txt
- __MACOSX/._README.txt
- model_2_1r_st5.stan
- __MACOSX/._model_2_1r_st5.stan
- dataset.csv
- __MACOSX/._dataset.csv
- stat_modeling_r1.Rmd
- __MACOSX/._stat_modeling_r1.Rmd
- model_2_1r_st4.stan
- __MACOSX/._model_2_1r_st4.stan
