# Supplementary material for: Chromosome instability induced by a single defined sister chromatid fusion
Source: Life Sci Alliance. 2020 Oct 26;3(12):e202000911. doi: 10.26508/lsa.202000911 (PMC7652394; doi:10.26508/lsa.202000911)
Supplement: Supplementary file 14 [file LSA-2020-00911_Supplemental_Data_1.zip › model_1_2r.stan]

functions {
  // real f(real b0, real bs, int Y,
  //        real scf, real rnf, real sis2_3, real stg,
  //         int SCF, int RNF, int SIS2_3, int Stage_N,
  //        real x){
  //   real q;
  //   q = inv_logit(x + scf*SCF + rnf*RNF + 
  //                     sis2_3*SIS2_3 + stg*Stage_N);
  //   return(
  //     normal_lpdf(x | b0, bs) + bernoulli_lpmf(Y | q)
  //   );
  // }
  //     
  // real log_lik_Simpson(real b0, real bs, int Y, 
  //                      real scf, real rnf, real sis2_3,
  //                      real stg,
  //                      int SCF, int RNF, int SIS2_3,
  //                      int Stage_N,
  //                      real a, real b, int M){ 
  //   vector[M+1] lp;
  //   real h;
  //   h = (b-a)/M;
  //   lp[1] = f(b0, bs, Y, scf, rnf, sis2_3, stg, SCF, RNF, SIS2_3, Stage_N, a);
  //   for (m in 1:(M/2))
  //     lp[2*m] = log(4) + f(b0, bs, Y, scf, rnf, sis2_3, stg, SCF, RNF, SIS2_3, Stage_N, a+h*(2*m-1));
  //   for (m in 1:(M/2-1))
  //     lp[2*m+1] = log(2) + f(b0, bs, Y, scf, rnf, sis2_3, stg, SCF, RNF, SIS2_3, Stage_N, a+h*2*m);
  //   lp[M+1] = f(b0, bs, Y, scf, rnf, sis2_3, stg, SCF, RNF, SIS2_3, Stage_N, b);
  //   return(log(h/3) + log_sum_exp(lp));
  // }
}

data {
  int N;
  int Micronuc[N];
  int Lineage_ID[N];
  int LN;
  int SCF[N];
  int RNF[N];
  int SIS2_3[N];
  int Stage_N[N];
}

parameters {
  real b0;
  // real<lower=0> bs;
  // vector[LN] bw;
  real scf;
  real rnf;
  real sis2_3;
  real stg;
}

transformed parameters {
  real q[N];
  // vector[LN] b;
  // 
  // b = b0 + bs*bw;
  
  for (n in 1:N)
    q[n] = inv_logit(b0 + scf*SCF[n] + rnf*RNF[n] + 
                      sis2_3*SIS2_3[n] + 
                      stg*Stage_N[n]);
}

model {
  // bw ~ normal(0, 1);
  for (n in 1:N)
    Micronuc[n] ~ bernoulli(q[n]);
}

generated quantities {
  real log_lik[N];
  int pred_Y[N];
  // real pb;
  real q_rnf;
  real q_scf2_3;
  real q_sis2_3;
  real q_rnf_stg0;
  real q_scf2_3_stg0;
  real q_ctrl48;
  real q_sis2_3_stg0;
  
  for (n in 1:N){
    log_lik[n] = bernoulli_lpmf(Micronuc[n] | q[n]);
    // log_lik[n] = log_lik_Simpson(b0, bs, Micronuc[n], 
    //                              scf, rnf,
    //                              sis2_3,
    //                              stg,
    //                              SIS2_3[n],
    //                              SCF[n], RNF[n], 
    //                              Stage_N[n],
    //                              b0-5*bs, b0+5*bs, 200);
  }
  
  // pb = normal_rng(b0, bs);
  q_rnf = inv_logit(b0 + rnf + stg);
  q_rnf_stg0 = inv_logit(b0 + rnf);
  
  q_sis2_3 = inv_logit(b0 + sis2_3 + stg);
  q_sis2_3_stg0 = inv_logit(b0 + sis2_3);
  
  q_scf2_3 = inv_logit(b0 + scf + sis2_3 + stg);
  q_scf2_3_stg0 = inv_logit(b0 + scf + sis2_3);

  q_ctrl48 = inv_logit(b0 + stg);

}
