# Supplementary material for: Chromosome instability induced by a single defined sister chromatid fusion
Source: Life Sci Alliance. 2020 Oct 26;3(12):e202000911. doi: 10.26508/lsa.202000911 (PMC7652394; doi:10.26508/lsa.202000911)
Supplement: Supplementary file 14 [file LSA-2020-00911_Supplemental_Data_1.zip › model_1_6r.stan]

data {
  int N;
  int Micronuc[N];
  int Lineage_ID[N];
  int LN;
  int SCF[N];
  int RNF[N];
  int SIS2_3[N];
  int Stage_N[N];
}

parameters {
  real b0;
}

transformed parameters {
  real q[N];
  
  for (n in 1:N)
    q[n] = inv_logit(b0);
}

model {
  for (n in 1:N)
    Micronuc[n] ~ bernoulli(q[n]);
}

generated quantities {
  real log_lik[N];
  real q_p;
  
  for (n in 1:N){
    log_lik[n] = bernoulli_lpmf(Micronuc[n] | q[n]);
  }
  q_p = inv_logit(b0);
}
