# Supplementary material for: Chromosome instability induced by a single defined sister chromatid fusion
Source: Life Sci Alliance. 2020 Oct 26;3(12):e202000911. doi: 10.26508/lsa.202000911 (PMC7652394; doi:10.26508/lsa.202000911)
Supplement: Supplementary file 14 [file LSA-2020-00911_Supplemental_Data_1.zip › lineage_plot.Rmd]

---
title: "lineage plot"
output: html_notebook
---

# read daaset


```{r}
library(tidyverse)
library(dummies)

# https://gist.github.com/kagaya/26f439253ae0641b4171617f59cfb400

# dataset <- read_csv("Supplementary_file_8.csv")
dataset <- read_csv("dataset.csv")

# remove note column
dataset <- dataset[,1:22]

# invert 0 and 1 of M_phase to mean "abnormality" ----
dataset$M_phase <- (dataset$M_phase - 1) * (-1)
dataset$M_duration <- dataset$M_duration/60 # from minutes to hours

x <- parse(text=str_replace(dataset$Stage, "N", "1"))
dataset$NoN_Stage <- unlist(lapply(x, eval))

dataset <- dataset %>% 
  mutate(Stage2=if_else(str_detect(Stage, "N"), "N", "_")) 

dataset <- dataset %>%
  filter(!is.na(Stage)) # remove NA observations by Stage

# make dummy variables for Experiment

# dum_ex <- dummy(dataset$Experiment)
# colnames(dum_ex) <- c("Ctrl1", "Ctrl2", 
#                       "Ctrl4", "Ctrl5",
#                       "Ex1", "Ex2")
#                       

# dum_ex <- dummy(dataset$Cells)
# colnames(dum_ex) <- c("CTRL48-mCit",
#                       "CTRL48-sgFUSION11",
#                       "SIS15-mCit",
#                       "SIS15-sgFUSION11",
#                       "SIS2-3-mCit",
#                       "SIS2-3-sgFUSION11",
#                       "SIS36-mCit",
#                       "SIS36-sgFUSION11"
#                       )
# dataset <- bind_cols(dataset, as_tibble(dum_ex))

# make dummy variables for Stage2, _ or N
dum_stage <- dummy(dataset$Stage2)
colnames(dum_stage) <- c("Stage_", "Stage_N")
dataset <- bind_cols(dataset, as_tibble(dum_stage))

# Experiment and Cells correspondence
# # A tibble: 8 x 2
# Experiment Cells            
# <chr>      <chr>            
#   1 SIS15_479  SIS15-sgFUSION11 
# 2 SIS36_479  SIS36-sgFUSION11 
# 3 ctrl1      SIS15-mCit       
# 4 ctrl2      CTRL48-sgFUSION11
# 5 ctrl4      SIS36-mCit       
# 6 ctrl5      CTRL48-mCit      
# 7 ctrl6      SIS2-3-mCit      
# 8 SIS2-3_479 SIS2-3-sgFUSION11

# dealing with censored data, if censored add 1000
d <-  dataset %>%  
  mutate(Int_duration=ifelse(M_phase==1, Int_duration+1000, Int_duration)) %>% 
  mutate(Int_duration=ifelse(Int_duration==1000, NA, Int_duration)) %>% 
  mutate(M_duration=ifelse(M_duration==1000, NA, M_duration)) %>% 
  mutate(Int_duration=ifelse(Lineage=="o" & M_phase==0, Int_duration+1000, Int_duration)) %>% 
  mutate(Int_duration=ifelse(Int_duration < 1000 & (Death==1 | Dim==1), 
                             Int_duration+1000, Int_duration)) %>% 
  mutate(Int_duration=ifelse(Int_duration < 1000 & !is.na(Fusion_origin), 
                             Int_duration+1000, Int_duration)) %>% 
  mutate(M_delay=ifelse(is.na(M_duration), 10, ifelse(M_duration>2, 1, 0)))


# define the dummy (or index) variables
d <- d %>% 
  select(Int_duration, Cells,
         Micronuc, Lineage_ID, Experiment, Stage_N, M_delay, Death, Fusion, Binuc, Tripolar, Regress, Dim) %>% 
  mutate(SCF=ifelse(Experiment=="SIS15_479" | Experiment=="SIS36_479", 1, 0)) %>% 
  mutate(RNF=ifelse(Experiment=="ctrl2", 1, 0)) %>% 
  mutate(SIS15=ifelse(Experiment=="ctrl1" | Experiment=="SIS15_479", 1, 0)) %>% 
  mutate(SIS36=ifelse(Experiment=="ctrl4" | Experiment=="SIS36_479", 1, 0)) %>% 
  mutate(SIS2_3=ifelse(Cells=="SIS2-3-mCit" | Cells=="SIS2-3-sgFUSION11", 1, 0)) %>% # added in revision
  mutate(C48=  ifelse(Experiment=="ctrl2" | Experiment=="ctrl5", 1, 0)) %>% 
  mutate(ExID=factor(paste0(Experiment, Stage_N))) %>%
  mutate(Ab=ifelse(M_delay==1|Death==1|Fusion==1|Binuc==1|Tripolar==1|Regress==1|Dim==1|Micronuc==1,1,0)) %>%
  group_by(Lineage_ID) %>% 
  mutate(Small_cell_lineage=sum(1==length(Lineage_ID))) %>% 
  ungroup() %>% 
  arrange(ExID) 

#The censored data of interphase duration are coded as the value plus 1000. The experimentally controlled explanatory variables are coded as SCF(Sister Chromatid Fusion), RNF(Repair/No Fusion), and dummy variables of cell types, SIS15, SIS36, and C48 (C48 is fixed to zero). 


# rm(x, dum_ex, dum_stage)
# 

#write.csv(dataset, file="dataset/dataset_bk.csv")

```


# define plot function

```{r}
# library(tidyverse)
library(forcats)
library(grid)
library(gtable)


### across facets plot -----

plot_segment_across_facets <- function(p, from=1, to=2, 
                                       from_point_id=1, 
                                       to_point_id=1, 
                                       plotout = F,
                                       gp=gpar(lty=1, alpha=0.5)){
  if (TRUE %in% grepl("ggplot", class(p))) {
    g <- ggplot_gtable(ggplot_build(p))
  } else {
    g <- p
  }
  
  # if one of them contains NA, return g 
  if (NA %in% c(from, to, from_point_id, to_point_id)) return(g)
  
  # collect panel viewport names and index numbers in the grob
  panel_vps <- c()
  id_n <- c()
  for (i in 1:length(g$grobs)) {
    if (str_detect(g$layout[i, "name"], "panel") & g$grobs[[i]]$name != "NULL") {
      p_name <- g$layout[i, "name"]
      panel_vps <- c(panel_vps, p_name)
      id_n <- c(id_n, i)
    }
  }
  
  panel_vps %>%
    str_replace("panel-", "") %>%
    str_split("[\\-\\.]") %>%
    map_chr(1) -> ind_col
  ind_col <- as.numeric(ind_col)
  
  panel_vps %>%
    str_replace("panel-", "") %>%
    str_split("[\\-\\.]") %>%
    map_chr(2) -> ind_row
  ind_row <- as.numeric(ind_row)
  
  my_dim <- c(max(ind_row), max(ind_col))
  x <- 1:length(id_n)
  L <- length(x)
  x[(L+1):(my_dim[1]*my_dim[2])] <- NA
  m1 <- as.vector(matrix(x, nrow=my_dim[1], byrow=T))
  
  x2 <- 1:L
  xx <- as.vector(!is.na(m1))
  xx[xx] <- x2
  xx[!xx] <- NA
  m2 <- as.vector(matrix(xx, nrow=my_dim[1]))
  
  from <- m2[m1==from]
  from <- from[complete.cases(from)]
  to <- m2[m1==to]
  to <- to[complete.cases(to)]
  
  # select points to be connected
  pnames1 <- names(g$grobs[[id_n[from]]]$children)
  pnames2 <- names(g$grobs[[id_n[to]]]$children)
  
  pname1 <- pnames1[str_detect(pnames1, "geom_point.points")]
  pname2 <- pnames2[str_detect(pnames2, "geom_point.points")]
  
  p1 <- g$grobs[[id_n[from]]]$children[[pname1[1]]]
  p2 <- g$grobs[[id_n[to]]]$children[[pname2[1]]]
  
  g <- with(g$layout[id_n[from],], 
            gtable_add_grob(g, 
                            moveToGrob(p1$x[from_point_id], 
                                       p1$y[from_point_id]), 
                            t=t, l=l))
  g <- with(g$layout[id_n[to],],
            gtable_add_grob(g,
                            lineToGrob(p2$x[to_point_id],
                                       p2$y[to_point_id], gp=gp),
                            t=t, l=l))
  
  # tried curve, but it seems no function for curve across viewports, this is within viewport plot
  # g <- with(g$layout[id_n[to],],
  #           gtable_add_grob(g,
  #                           curveGrob(p1$x[from_point_id],
  #                                     p1$y[from_point_id],
  #                                     p2$x[to_point_id],
  #                                     p2$y[to_point_id], gp=gp),
  #                           t=t, l=l))
  
  
  g$layout$clip <- "off"
  if (plotout==TRUE) grid.draw(g) 
  return(g)
}

### functions getting previous cells ----

prev_cell <- function(x){
  if (str_detect(x, '\\d+[ab]$')){
    x <- str_replace(x, '\\d+', "")
  }

  if (x=="o"){
    return("o")
  } else if (x %in% c("a", "b", "c", "u")){
    return("o")
  } else {
    x <- unlist(strsplit(x, ""))
    x <- x[-length(x)]
    xx <- c()
    for (xi in x){
      xx <- paste0(xx, xi)
    }
    return(xx)
  }
}

prev_cell2 <- function(x, oneL){
  if (str_detect(x, "o$")) {
    if (str_detect(x, "\\d+")) {
      return(x)
    }
    return("o")
  }
  else if (!str_detect(x, "\\)$")) {
    return(prev_cell(x))
  } else if (!is.na(oneL$Regress_origin[oneL$Lineage==x])){
    return(oneL$Regress_origin[oneL$Lineage==x])
  } else if (!is.na(oneL$Fusion_origin[oneL$Lineage==x])){
    xx <- oneL$Fusion_origin[oneL$Lineage==x]
    xx <- unlist(str_split(xx, "\\s"))
    return(xx)
  } else {
    cat("No previous cell specified.\n")
    return(0)
  }
}


#### function definition
plot_lineage <- function(dataset=dataset,
                         experiment="ctrl2",
                         my_height=5,
                         stage="_") {
  ### preprocessing ----
  d <- dataset

  d <- d %>%
    mutate(Micronuc=ifelse(Micronuc==1, "Micronuc", "")) %>%
    mutate(Death=ifelse(Death==1 | Death_in_M, "Death", "")) %>%
    #mutate(Death_in_M=ifelse(Death_in_M==1, "Death_in_M", "")) %>%
    mutate(Dim=ifelse(Dim==1, "Dim", "")) %>%
    mutate(Binuc=ifelse(Binuc==1, "Binuc", ""))

  d$Abnormality <- paste0(d$Micronuc, d$Death, d$Dim, d$Binuc)
  d$Abnormality <- str_replace_all(d$Abnormality, "NA", "")
  d$Abnormality <- factor(d$Abnormality) %>% fct_inorder()

  # which data to be plot? *ctrl3 must have 6 column
  df <- d %>%
    group_by(Lineage_ID) %>%
    filter(Experiment==experiment & Stage2==stage)

  # sort
  dfs <- df %>%
    group_by(Experiment, Lineage_ID) %>%
    summarise(Total=length(Lineage_ID)) %>%
    arrange(Experiment, Total)
  dfs$Sorted_ID <- 1:nrow(dfs)

  dfs2 <- tibble()
  for (Li in unique(d$Lineage_ID)){
    oneL <- df %>% filter(Lineage_ID==Li)
    sorted_id <- dfs$Sorted_ID[dfs$Lineage_ID==Li]
    oneL$Sorted_ID <- sorted_id
    dfs2 <- bind_rows(dfs2, oneL)
  }


  df2 <- tibble()
  for (Li in unique(df$Lineage_ID)){
    oneL <- dfs2 %>% filter(Lineage_ID==Li)
    oneL$Int_duration[is.na(oneL$Int_duration)] <- 0
    oneL$M_duration[is.na(oneL$M_duration)] <- 0
    oneL$X <- oneL$Y <- rep(NA, nrow(oneL))
    oneL$Xend <- oneL$Yend <- rep(NA, nrow(oneL))
    oneL$Xpcell1 <- oneL$Ypcell1 <- rep(NA, nrow(oneL))
    oneL$Xpcell_n <- oneL$Ypcell_n <- rep(NA, nrow(oneL))
    oneL$Xpcell_r <- oneL$Ypcell_r <- rep(NA, nrow(oneL))
    oneL$Xpcell_f <- oneL$Ypcell_f <- rep(NA, nrow(oneL))
    oneL$Xpcell2 <- oneL$Ypcell2 <- rep(NA, nrow(oneL))
    for (i in 1:nrow(oneL)){
      if (i == 1){
        oneL$X[i] <- 0
        oneL$Y[i] <- 0.5
      } else if (i > 1){
        # previous cell(s)
        cat("Lineage_ID: ", Li, ":", oneL$Lineage[i],  "\n")
        pcell <- prev_cell2(oneL$Lineage[i], oneL)
        #if (Li == 343) browser()
        if (length(pcell) == 2) {
          # fusion
          pcell1 <- oneL[oneL$Lineage == pcell[1],]
          pcell2 <- oneL[oneL$Lineage == pcell[2],]
          oneL$Xpcell1[i] <- pcell1$X
          oneL$Ypcell1[i] <- pcell1$Y
          if (str_detect(pcell[2], "^\\(*[\\du]")) { # begin with numbers or u-cell (unrelated cell)
            cat("fusion with other\n")
                        # fusion with other
            oneL$X[i] <- pcell1$X +  pcell1$Int_duration + pcell1$M_duration
            oneL$Y[i] <- pcell1$Y
            oneL$Xpcell_f[i] <- 0
            oneL$Ypcell_f[i] <- 0.9
          } else {
            cat("fusion with the current lineage\n")
            # fusion within the current lineage
            oneL$X[i] <- pcell1$X + pcell1$Int_duration + pcell1$M_duration
            oneL$Y[i]  <- 0.5*(pcell1$Y + pcell2$Y)
            oneL$Xpcell2[i] <- pcell2$X
            oneL$Ypcell2[i] <- pcell2$Y
          }
        } else if (str_detect(oneL$Lineage[i], "[abc]$")){
          cat("normal or tipolar cytokinesis\n")
          # normal cytokinesis
          pcell1 <- oneL[oneL$Lineage == pcell,]
          oneL$X[i] <- pcell1$X + pcell1$Int_duration + pcell1$M_duration
          lineage_str <- unlist(str_split(oneL$Lineage[i], ""))
          oneL$Y[i] <- pcell1$Y + switch(lineage_str[length(lineage_str)],
                                         "a" = 0.4^oneL$NoN_Stage[i],
                                         "b" = -0.4^oneL$NoN_Stage[i],
                                         "c" = 0)
          oneL$Xpcell_n[i] <- pcell1$X
          oneL$Ypcell_n[i] <- pcell1$Y
        } else {
          cat("regression\n")
          # regression, because length(pcell)==1 & !str_detect(oneL$Lineage[i], "[abc]$") is true
          pcell1 <- oneL[oneL$Lineage == pcell,]
          oneL$X[i] <- pcell1$X + pcell1$Int_duration + pcell1$M_duration
          oneL$Y[i] <- pcell1$Y
          oneL$Xpcell_r[i] <- pcell1$X
          oneL$Ypcell_r[i] <- pcell1$Y
        }
      }
      oneL$Xend[i] <- oneL$X[i] + oneL$Int_duration[i] + oneL$M_duration[i]
      oneL$Yend[i] <- oneL$Y[i]
    }
    df2 <- bind_rows(df2, oneL)
  }

  # for text labels
  # df2L <- df2 %>% select(Lineage_ID, Experiment) %>% distinct()
  # 
  # df2L$Experiment[df2L$Experiment=="SIS15_479"] <-"s15"
  # df2L$Experiment[df2L$Experiment=="SIS36_479"] <-"s36"
  # df2L$Experiment[df2L$Experiment=="SIS36_738"] <-"s36#"
  # df2L$Experiment[df2L$Experiment=="ctrl1"] <-"c1"
  # df2L$Experiment[df2L$Experiment=="ctrl2"] <-"c2"
  # df2L$Experiment[df2L$Experiment=="ctrl3"] <-"c3"

  df2$XendM <- df2$Xend - df2$M_duration

  ### prepare base plot object ----

  plt <- ggplot(df2) +
    geom_segment(aes(x=X, y=Y, xend=Xend, yend=Yend), lwd=0.15, colour="grey", # alpha=0.2,
                 data=df2 %>% filter(Fusion==0 & Regress==0) ) +
    geom_segment(aes(x=X, y=Y, xend=X, yend=Ypcell_n), lwd=0.15, colour="grey"  # alpha=0.2
                 ) +
    geom_point(aes(X, Y), shape=16, size=0.1) +
    # M_duration segment
    geom_segment(aes(x=XendM, y=Y, xend=Xend, yend=Y), lwd=0.5, colour="green") +
    # labels of Lineage_ID
    geom_text(aes(x=0, y=1, label=paste(Lineage_ID)), 
              vjust="inward", hjust="inward", size=2.5) +
    # geom_text(aes(x=0, y=1,
    #               label=paste(Experiment, Lineage_ID, sep=": ")),
    #           vjust = "inward", hjust = "inward",
    #           size=2, data=df2L) +
    facet_wrap(~Sorted_ID, ncol=6) +
    #facet_wrap(~Lineage_ID, ncol=6) +
    #scale_color_aaas() +
    #scale_shape_manual(values=c(46, 1:14)) +
    theme_classic() +
    xlim(c(0, 100)) +
    theme(
      strip.background = element_blank(),
      strip.text.x = element_blank(),
      axis.text.y=element_blank(),
      axis.line=element_blank(),
      axis.ticks.y=element_blank(),
      axis.title=element_blank(),
      axis.text.x = element_text(angle = 45, hjust = 1)
    )


  # fusion within a lineage curves
  x <- df2$Fusion_origin %>% str_split("\\s") %>% map(2)
  xx <- c()
  for (i in 1:length(x)) {
    if (is.null(x[[i]])){
      xx[[i]] <- NA
    } else {
      xx[[i]] <- x[i]
    }
  }
  xx <- unlist(xx)
  if_within_lineage <- str_replace_all(xx, "\\(", "") %>% str_detect("^[abco]")
  if (TRUE %in% if_within_lineage) {
    df_fusion <- df2[if_within_lineage,]
    plt <- plt +
      # fusion within a lineage
      geom_curve(aes(x=X, y=Y, xend=Xpcell1, yend=Ypcell1),
                 data=df_fusion,
                 #lty=3,
                 col="blue", lwd=0.5,
                 curvature=0.3,
                 alpha=0.5) +
      geom_curve(aes(x=X, y=Y, xend=Xpcell2, yend=Ypcell2),
                 data=df_fusion,
                 #lty=3,
                 col="blue", lwd=0.5,
                 curvature=-0.3,
                 alpha=0.5)
  }

  # fusion with other lineage segments
  if_other_lineage <- str_replace_all(xx, "\\(", "") %>% str_detect("^[0-9]")
  if (TRUE %in% if_other_lineage) {
    df_fusion2 <- df2[if_other_lineage,]
    plt <- plt +
      geom_curve(aes(x=X, y=Y, xend=Xpcell1, yend=Ypcell1),
                 data=df_fusion2,
                 #lty=3, 
                 col="blue", lwd=0.5,
                 curvature=1,
                 alpha=0.5)
  }

  # regress curved arrows
  if (1 %in% df2$Regress){
    df_regress <- df2 %>% filter(!is.na(Regress_origin))
    plt <- plt +
      # regression
      geom_segment(aes(x=X, y=Y, xend=Xpcell_r, yend=Ypcell_r), lwd=0.15, colour="grey", alpha=1) +
      geom_curve(aes(x=X, y=Y, xend=X+3, yend=Y+0.05), curvature=4, alpha=0.2, lwd=0.2,
                 arrow = arrow(length = unit(0.1,"cm")),
                 data=df_regress) +
      geom_curve(aes(x=X, y=Y, xend=X+3, yend=Y-0.05), curvature=-4, alpha=0.2, lwd=0.2,
                 arrow = arrow(length = unit(0.1,"cm")),
                 data=df_regress)
  }


  ### preprocessing for across panel plot ----
  df3 <- df2 %>%
    arrange(Sorted_ID)

  df3$Panel <- df3$Sorted_ID

  x <- df3$Panel
  xx <- c(1)
  i <- 2
  ii <- 0
  while (i <= length(x)) {
    if (x[i-1] != x[i]) {
      ii <- 0
      xx <- c(xx, 1)
      i <- i + 1
    } else {
      ii <- ii + 1
      xx <- c(xx, 1+ii)
      i <- i + 1
    }
  }
  df3$Cell_ID <- xx


  my_str_replace_a <- function(s1, ph, s2, s3){
    res <- c()
    #browser()
    for (j in 1:length(s1)){
      i <- 1
      my_s2 <- s2[[j]]
      my_s3 <- s3[j]
      my_res <- s1[j]
      if (!is.na(my_res)){
        while (str_detect(my_res, ph)) {
          my_res <- str_replace(my_res, ph, paste0(my_s3, my_s2[i]))
          i <- i + 1
        }
        res <- c(res, my_res)
      } else {
        res <- c(res, NA)
      }
    }
    res
  }

  my_str_replace_p <- function(s1, ph, s2){
    res <- c()
    for (j in 1:length(s1)){
      i <- 1
      my_s2 <- s2[[j]]
      my_res <- s1[j]
      if (!is.na(my_res)) {
        while (str_detect(my_res, ph)) {
          my_res <- str_replace(my_res, ph, my_s2[i])
          i <- i + 1
        }
        res <- c(res, my_res)
      } else {
        res <- c(res, NA)
      }
    }
    res
  }

  df3 <- df3 %>% arrange(Lineage_ID)

  df3 %>%
    select(Lineage_ID, Lineage, Fusion_with) %>%
    mutate(LineageN=str_match_all(Lineage, "[0-9]+[abcou]")) %>%
    mutate(Lineage2=str_replace_all(Lineage, "[0-9]+[abcou]", "%")) %>%
    mutate(LineageABC=str_match_all(Lineage2, "[abcou]")) %>%
    mutate(Lineage2=str_replace_all(Lineage2, "[abcou]", "@")) %>%
    mutate(Lineage2=my_str_replace_a(Lineage2, "@", LineageABC, Lineage_ID)) %>%
    mutate(Lineage2=my_str_replace_p(Lineage2, "%", LineageN)) %>%
    select(-LineageN, -LineageABC) -> df

  df %>%
    mutate(FusionN=str_match_all(Fusion_with, "[0-9]+[abcou]")) %>%
    mutate(Fusion_with2=str_replace_all(Fusion_with, "[0-9]+[abcou]", "%")) %>%
    mutate(FusionABC=str_match_all(Fusion_with2, "[abcou]")) %>%
    mutate(Fusion_with2=str_replace_all(Fusion_with2, "[abcou]", "@")) %>%
    mutate(Fusion_with2=my_str_replace_a(Fusion_with2, "@", FusionABC, Lineage_ID)) %>%
    mutate(Fusion_with2=my_str_replace_p(Fusion_with2, "%", FusionN)) %>%
    select(-FusionABC, -FusionN) -> df

  df3$Lineage2 <- df$Lineage2
  df3$Fusion_with2 <- df$Fusion_with2

  # add To panel
  To <- tibble()
  for (i in 1:nrow(df3)){
    ToPanel <- with(df3, Panel[which(Fusion_with2[i]==Lineage2)])
    ToCell <-  with(df3, Cell_ID[which(Fusion_with2[i]==Lineage2)])
    if (length(ToPanel)==0) ToPanel <- NA
    if (length(ToCell)==0) ToCell <- NA
    To <- bind_rows(To, tibble(ToPanel=ToPanel, ToCell=ToCell))
  }

  df3 <- bind_cols(df3, To)


  ### prepare unique pairs connecting across panels ----
  all_points <- tibble()
  for (i in 1:nrow(df3)) {
    my_points <- c(from_p=c(df3$Panel[i], df3$Cell_ID[i]),
                   to_p=c(df3$ToPanel[i], df3$ToCell[i]))
    all_points <- bind_rows(all_points, my_points)
  }

  all_points2 <-  tibble(from_p1=all_points$to_p1,
                         from_p2=all_points$to_p2,
                         to_p1=all_points$from_p1,
                         to_p2=all_points$from_p2)

  my_pair <- tibble()
  for (i in 1:nrow(all_points)) {
    for (j in 1:nrow(all_points)){
      if (identical(all_points[i,], all_points2[j,])){
        my_pair <- bind_rows(my_pair, tibble(i, j))
      }
    }
  }

  # want unique pair
  unique_pair <- tibble()
  for (k in 1:nrow(my_pair)){
    if (k==1){
      unique_pair <- bind_rows(unique_pair, my_pair[1,])
    } else {
      contain_or_not <- map(1:nrow(unique_pair),
                            ~setequal(unlist(my_pair[k,]),
                                      unlist(unique_pair[.,]))) %>%
        unlist()
      if (!(TRUE %in% contain_or_not)){
        unique_pair <- bind_rows(unique_pair, my_pair[k,])
      }
    }
  }

  df3[unique_pair$j,] <- NA
  # remove within lineage relationship
  df3$Panel[with(df3, which(Panel == ToPanel))] <- NA


  ### plot ----
  # define the symbols of the four abnormalities

  if ("Binuc" %in% df3$Binuc) {
    df_binuc <- df3 %>% filter(Binuc=="Binuc")
    plt <- plt + geom_point(aes(X, Y), data=df_binuc, shape=4, colour="blue")
  }
  
  if ("Micronuc" %in% df3$Micronuc) {
    df_micronuc <- df3 %>% filter(Micronuc=="Micronuc")
    plt <- plt + geom_point(aes(X, Y), data=df_micronuc, shape=3, colour="red")
  }
  
  if ("Dim" %in% df3$Dim) {
    df_dim <- df3 %>% filter(Dim=="Dim")
    plt <- plt + geom_point(aes(Xend, Y), data=df_dim, shape=5, colour="orange")
  }
  
  if ("Death" %in% df3$Death) {
    df_death <- df3 %>% filter(Death=="Death")
    plt <- plt + geom_point(aes(Xend, Y), data=df_death, shape=0, colour="purple")
  }

## segments connecting panels to express fusions
  # g <- plot_segment_across_facets(plt,
  #                                 df3$Panel[1], df3$ToPanel[1],
  #                                 df3$Cell_ID[1], df3$ToCell[1],
  #                                 gp=gpar(col="blue", alpha=0.5))
  # 
  # for (i in 2:nrow(df3)){
  #   # cat(i, ": Lineage: ", df3$Lineage_ID[i], ": ")
  #   # cat("From panel", df3$Panel[i], "To Panel", df3$ToPanel[i], ":")
  #   # cat(with(df3, c(Cell_ID[i], ToCell[i])), "\n")
  #   #if(i ==110) browser()
  #   #
  #   #
  #   g <- plot_segment_across_facets(g,
  #                                   df3$Panel[i], df3$ToPanel[i],
  #                                   df3$Cell_ID[i], df3$ToCell[i],
  #                                   gp=gpar(col="blue", alpha=0.5))
  # }

  ggsave(grid.draw(plt),
         file=paste0("lineage", experiment,"Stage", stage, ".pdf"),
         width=10, height=my_height, useDingbats=FALSE)
  # grid.newpage()
  # grid.draw(g)

  plt
}

```


# generate plots
```{r}
# plots for supplementary figures (lineage plots)

# experiment <- "ctrl1"
# stage <- "N"
# my_height <- 7
# plt <- plot_lineage(dataset, experiment=experiment, stage=stage, my_height=my_height)
# 
# experiment <- "ctrl2"
# stage <- "_"
# my_height <- 3
# plt <- plot_lineage(dataset, experiment=experiment, stage=stage, my_height=my_height)
# 
# experiment <- "ctrl2"
# stage <- "N"
# my_height <- 8
# plt <- plot_lineage(dataset, experiment=experiment, stage=stage, my_height=my_height)
# 
# experiment <- "ctrl4"
# stage <- "N"
# my_height <- 14
# plt <- plot_lineage(dataset, experiment=experiment, stage=stage, my_height=my_height)
# 
# experiment <- "ctrl5"
# stage <- "N"
# my_height <- 14
# plt <- plot_lineage(dataset, experiment=experiment, stage=stage, my_height=my_height)
# 
# 
experiment <- "SIS15_479"
stage <- "_"
my_height <- 4
plt <- plot_lineage(dataset, experiment=experiment, stage=stage, my_height=my_height)


experiment <- "SIS15_479"
stage <- "N"
my_height <- 8
plt <- plot_lineage(dataset, experiment=experiment, stage=stage, my_height=my_height)


experiment <- "SIS36_479"
stage <- "_"
my_height <- 7
plt <- plot_lineage(dataset, experiment=experiment, stage=stage, my_height=my_height)


experiment <- "SIS36_479"
stage <- "N"
my_height <- 16
plt <- plot_lineage(dataset, experiment=experiment, stage=stage, my_height=my_height)


experiment <- "SIS2-3_479"
stage <- "N"
my_height <- 8
plt <- plot_lineage(dataset, experiment=experiment, stage=stage, my_height=my_height)


experiment <- "SIS2-3_479"
stage <- "_"
my_height <- 8
plt <- plot_lineage(dataset, experiment=experiment, stage=stage, my_height=my_height)


experiment <- "ctrl6"
stage <- "N"
my_height <- 13
plt <- plot_lineage(dataset, experiment=experiment, stage=stage, my_height=my_height)

```
