# Supplementary material for: Chromosome instability induced by a single defined sister chromatid fusion
Source: Life Sci Alliance. 2020 Oct 26;3(12):e202000911. doi: 10.26508/lsa.202000911 (PMC7652394; doi:10.26508/lsa.202000911)
Supplement: Supplementary file 14 [file LSA-2020-00911_Supplemental_Data_1.zip › README.txt]

Source codes, data, MCMC samples for the paper 'Chromosome Instability Induced by a Single Defined Sister Chromatid Fusion' by K. Kagaya, N. Noma-Takayasu, I. Yamamoto, S. Tashiro, F. Ishikawa, M. T. Hayashi. are zip archived. The file is available from the figshare repository: 10.6084/m9.figshare.7929266


# archived files:

## R markdown
### stat_modeling_r1.Rmd:
statistical modeling of micro-nuclei formation and interphase duration (cell cycle)
This generates stat_modeling_r1.html (Appendix Supplementary Method).
### lineage_plot.Rmd:
plot functions to generate lineage trees

## stat_modeling_r1.html
output file from the stat_modeling_r1.Rmd without showing source codes

## Stan:
model_1_1r.stan
model_1_2r.stan
model_1_3r.stan
model_1_3r_student2.stan
model_1_3r_student3.stan
model_1_3r_student.stan
model_1_4r.stan
model_1_5r.stan
model_1_6r.stan
model_2_1r_st2.stan
model_2_1r_st3.stan
model_2_1r_st4.stan
model_2_1r_st5.stan
model_2_1r.stan
model_2_1r_st.stan
model_2_2r.stan
model_2_3r.stan
model_2_4r.stan
model_2_5r.stan
model_2_6r.stan
model_2_e1.stan
model_2_g1.stan
model_2_n1.stan

All of these files are the statistical models implemented in the probabilistic programming language Stan. 

The file stat_modeling_r1.Rmd compiles those files and executes samplings. Currently, the executing parts are commented out. If you want to obtain the samples using your environment, please uncomment those parts and execute them.

## Data in CSV:
### dataset.csv:
input data to stat_modeling_r1.Rmd and lineage_plot.Rmd
see Dataset EV1 for legend

### iqr.csv: 
output from stat_modeling_r1.Rmd, interquartile range result 

---
Katsushi Kagaya (katsushi.kagaya@gmail.com)
