# Supplementary material for: Chromosome instability induced by a single defined sister chromatid fusion
Source: Life Sci Alliance. 2020 Oct 26;3(12):e202000911. doi: 10.26508/lsa.202000911 (PMC7652394; doi:10.26508/lsa.202000911)
Supplement: Supplementary file 14 [file LSA-2020-00911_Supplemental_Data_1.zip › dataset.csv]

Date	Experiment	Lineage_ID	Lineage_ID2	Lineage	Stage	M_phase	Death	Fusion	Fusion_with	Fusion_origin	Regress_origin	Int_duration	M_duration	Micronuc	Binuc	Tripolar	Death_in_M	Regress	End_in_M	Dim	Cells
160930	SIS15_479	1	1	o	N	1	0	0				4.6	42	0	0	0	0	0	0	0	SIS15-sgFUSION11
160930	SIS15_479	1	1	a	N+1	0	0	0				61.2		0	0	0	0	0	0	0	SIS15-sgFUSION11
160930	SIS15_479	1	1	b	N+1	1	0	0				16.6	48	0	0	0	0	0	0	0	SIS15-sgFUSION11
160930	SIS15_479	1	1	ba	N+2	0	0	0				43.8		0	0	0	0	0	0	0	SIS15-sgFUSION11
160930	SIS15_479	1	1	bb	N+2	1	0	0				19.5	30	0	0	0	0	0	0	0	SIS15-sgFUSION11
160930	SIS15_479	1	1	bba	N+3	1	0	0				16.6	12	0	0	0	0	0	0	0	SIS15-sgFUSION11
160930	SIS15_479	1	1	bbb	N+3	1	0	0				19.1	36	0	0	0	0	0	0	0	SIS15-sgFUSION11
160930	SIS15_479	1	1	bbaa	N+4	0	0	0				7.8		0	0	0	0	0	0	0	SIS15-sgFUSION11
160930	SIS15_479	1	1	bbab	N+4	0	0	0				7.8		0	0	0	0	0	0	0	SIS15-sgFUSION11
160930	SIS15_479	1	1	bbba	N+4	0	0	0				4.9		0	0	0	0	0	0	0	SIS15-sgFUSION11
160930	SIS15_479	1	1	bbbb	N+4	0	0	0				4.9		0	0	0	0	0	0	0	SIS15-sgFUSION11
160930	SIS15_479	2	2	o	N	1	0	0				5	48	0	0	0	0	0	0	0	SIS15-sgFUSION11
160930	SIS15_479	2	2	a	N+1	1	0	0				20.8	24	0	0	0	0	0	0	0	SIS15-sgFUSION11
160930	SIS15_479	2	2	b	N+1	1	0	0				23	60	0	0	0	0	0	0	0	SIS15-sgFUSION11
160930	SIS15_479	2	2	aa	N+2	1	0	0				17.1	30	0	0	0	0	0	0	0	SIS15-sgFUSION11
160930	SIS15_479	2	2	ab	N+2	1	0	0				17.8	30	0	0	0	0	0	0	0	SIS15-sgFUSION11
160930	SIS15_479	2	2	ba	N+2	1	0	0				18.4	36	0	0	0	0	0	0	0	SIS15-sgFUSION11
160930	SIS15_479	2	2	bb	N+2	0	0	0				37.6		0	0	0	0	0	0	0	SIS15-sgFUSION11
160930	SIS15_479	2	2	aaa	N+3	1	0	0				19.7	30	0	0	0	0	0	0	0	SIS15-sgFUSION11
160930	SIS15_479	2	2	aab	N+3	1	0	0				20.6	30	0	0	0	0	0	0	0	SIS15-sgFUSION11
160930	SIS15_479	2	2	aba	N+3	1	0	0				17.5	30	0	0	0	0	0	0	0	SIS15-sgFUSION11
160930	SIS15_479	2	2	abb	N+3	1	0	0				17.1	24	0	0	0	0	0	0	0	SIS15-sgFUSION11
160930	SIS15_479	2	2	baa	N+3		0	1	bab			15.2		0	0	0	0	0	0	0	SIS15-sgFUSION11
160930	SIS15_479	2	2	bab	N+3		0	1	baa			15.2		0	0	0	0	0	0	0	SIS15-sgFUSION11
160930	SIS15_479	2	2	(baa^bab)	N+3	1	0	0		baa bab		0	36	0	0	0	0	0	0	0	SIS15-sgFUSION11
160930	SIS15_479	2	2	aaaa	N+4	0	0	0				1.7		0	0	0	0	0	0	0	SIS15-sgFUSION11
160930	SIS15_479	2	2	aaab	N+4	0	0	0				1.8		0	0	0	0	0	0	0	SIS15-sgFUSION11
160930	SIS15_479	2	2	aaba	N+4	0	0	0				0.8		0	0	0	0	0	0	0	SIS15-sgFUSION11
160930	SIS15_479	2	2	aabb	N+4	0	0	0				0.8		0	0	0	0	0	0	0	SIS15-sgFUSION11
160930	SIS15_479	2	2	abaa	N+4	0	0	0				3.2		0	0	0	0	0	0	0	SIS15-sgFUSION11
160930	SIS15_479	2	2	abab	N+4	0	0	0				3.2		0	0	0	0	0	0	0	SIS15-sgFUSION11
160930	SIS15_479	2	2	abba	N+4	0	0	0				3.7		0	0	0	0	0	0	0	SIS15-sgFUSION11
160930	SIS15_479	2	2	abbb	N+4	0	0	0				3.7		0	0	0	0	0	0	0	SIS15-sgFUSION11
160930	SIS15_479	2	2	(baa^bab)a	N+4	0	0	0				1.9		0	0	0	0	0	0	0	SIS15-sgFUSION11
160930	SIS15_479	2	2	(baa^bab)b	N+4	0	0	0				1.9		0	0	0	0	0	0	0	SIS15-sgFUSION11
160930	SIS15_479	3	3	o	N	0	0	0				66.5		0	1	0	0	0	0	0	SIS15-sgFUSION11
160930	SIS15_479	4	4	o	N	1	0	0				16.4	24	0	0	0	0	0	0	0	SIS15-sgFUSION11
160930	SIS15_479	4	4	a	N+1	0	0	0				49.7		1	1	0	0	0	0	0	SIS15-sgFUSION11
160930	SIS15_479	4	4	b	N+1	1	0	0				19.4	30	0	0	0	0	0	0	0	SIS15-sgFUSION11
160930	SIS15_479	4	4	ba	N+2	1	0	0				15.1	24	0	0	0	0	0	0	0	SIS15-sgFUSION11
160930	SIS15_479	4	4	bb	N+2	1	0	0				17.5	30	0	0	0	0	0	0	0	SIS15-sgFUSION11
160930	SIS15_479	4	4	baa	N+3	1	0	0				13.8	18	0	0	0	0	0	0	0	SIS15-sgFUSION11
160930	SIS15_479	4	4	bab	N+3	0	0	0				14.3		0	0	0	0	0	0	0	SIS15-sgFUSION11
160930	SIS15_479	4	4	bba	N+3	0	0	0				13.5		0	0	0	0	0	0	0	SIS15-sgFUSION11
160930	SIS15_479	4	4	bbb	N+3	0	0	0				13.5		0	0	0	0	0	0	0	SIS15-sgFUSION11
160930	SIS15_479	4	4	baaa	N+4	0	0	0				0.2		0	0	0	0	0	0	0	SIS15-sgFUSION11
160930	SIS15_479	4	4	baab	N+4	0	0	0				0.2		0	0	0	0	0	0	0	SIS15-sgFUSION11
160930	SIS15_479	5	5	o	N	1	0	0				17.3	30	0	0	0	0	0	0	0	SIS15-sgFUSION11
160930	SIS15_479	5	5	a	N+1	1	0	0				20.3	24	0	0	0	0	0	0	0	SIS15-sgFUSION11
160930	SIS15_479	5	5	b	N+1	1	0	0				17.1	30	0	0	0	0	0	0	0	SIS15-sgFUSION11
160930	SIS15_479	5	5	aa	N+2	1	0	0				17.2	30	0	0	0	0	0	0	0	SIS15-sgFUSION11
160930	SIS15_479	5	5	ab	N+2	1	0	0				14.5	36	0	0	0	0	0	0	0	SIS15-sgFUSION11
160930	SIS15_479	5	5	ba	N+2	1	0	0				19.5	30	0	0	0	0	0	0	0	SIS15-sgFUSION11
160930	SIS15_479	5	5	bb	N+2	1	0	0				20.5	24	0	0	0	0	0	0	0	SIS15-sgFUSION11
160930	SIS15_479	5	5	aaa	N+3	0	0	0				10.3		0	0	0	0	0	0	0	SIS15-sgFUSION11
160930	SIS15_479	5	5	aab	N+3	0	0	0				10.3		0	0	0	0	0	0	0	SIS15-sgFUSION11
160930	SIS15_479	5	5	aba	N+3	1	0	0				12.8	24	0	0	0	0	0	0	0	SIS15-sgFUSION11
160930	SIS15_479	5	5	abb	N+3	0	0	0				13		0	0	0	0	0	0	0	SIS15-sgFUSION11
160930	SIS15_479	5	5	baa	N+3	0	0	0				11.1		0	0	0	0	0	0	0	SIS15-sgFUSION11
160930	SIS15_479	5	5	bab	N+3	0	0	0				11.1		0	0	0	0	0	0	0	SIS15-sgFUSION11
160930	SIS15_479	5	5	bba	N+3	0	0	0				10.6		0	0	0	0	0	0	0	SIS15-sgFUSION11
160930	SIS15_479	5	5	bbb	N+3	0	0	0				10.6		0	0	0	0	0	0	0	SIS15-sgFUSION11
160930	SIS15_479	5	5	abaa	N+4	0	0	0				0.2		0	0	0	0	0	0	0	SIS15-sgFUSION11
160930	SIS15_479	5	5	abab	N+4	0	0	0				0.2		0	0	0	0	0	0	0	SIS15-sgFUSION11
160930	SIS15_479	6	6	o	1	1	0	0				5	24	0	0	0	0	0	0	0	SIS15-sgFUSION11
160930	SIS15_479	6	6	a	2	1	0	0				21.1	42	0	0	0	0	0	0	0	SIS15-sgFUSION11
160930	SIS15_479	6	6	b	2	1	0	0				22.1	36	0	0	0	0	0	0	0	SIS15-sgFUSION11
160930	SIS15_479	6	6	aa	3	1	0	0				14.8	30	0	0	0	0	0	0	0	SIS15-sgFUSION11
160930	SIS15_479	6	6	ab	3	0	0	0				16.4		0	0	0	0	0	0	0	SIS15-sgFUSION11
160930	SIS15_479	6	6	ba	3	1	0	0				15	30	0	0	0	0	0	0	0	SIS15-sgFUSION11
160930	SIS15_479	6	6	bb	3	0	0	0				15.5		0	0	0	0	0	0	0	SIS15-sgFUSION11
160930	SIS15_479	6	6	aaa	4	0	0	0				1.1		0	0	0	0	0	0	0	SIS15-sgFUSION11
160930	SIS15_479	6	6	aab	4	0	0	0				1.1		0	0	0	0	0	0	0	SIS15-sgFUSION11
160930	SIS15_479	6	6	baa	4	0	0	0				0		0	0	0	0	0	0	0	SIS15-sgFUSION11
160930	SIS15_479	6	6	bab	4	0	0	0				0		0	0	0	0	0	0	0	SIS15-sgFUSION11
160930	SIS15_479	7	7	o	1	1	0	0				4.5	48	0	0	0	0	0	0	0	SIS15-sgFUSION11
160930	SIS15_479	7	7	a	2	1	0	0				16	30	0	0	0	0	0	0	0	SIS15-sgFUSION11
160930	SIS15_479	7	7	b	2	1	0	0				16.7	36	0	0	0	0	0	0	0	SIS15-sgFUSION11
160930	SIS15_479	7	7	aa	3	0	0	0				4.3		0	0	0	0	0	0	0	SIS15-sgFUSION11
160930	SIS15_479	7	7	ab	3	0	0	0				4.3		0	0	0	0	0	0	0	SIS15-sgFUSION11
160930	SIS15_479	7	7	ba	3	0	0	0				3.5		1	0	0	0	0	0	0	SIS15-sgFUSION11
160930	SIS15_479	7	7	bb	3	0	0	0				3.5		0	0	0	0	0	0	0	SIS15-sgFUSION11
160930	SIS15_479	8	8	o	N	1	0	0				13	12	0	0	0	0	1	0	0	SIS15-sgFUSION11
160930	SIS15_479	8	8	(a_b)	N+1	1	0	0			o	25.2	78	0	1	0	0	0	0	0	SIS15-sgFUSION11
160930	SIS15_479	8	8	(a_b)a	N+2	0	0	0				3		0	0	0	0	0	0	1	SIS15-sgFUSION11
160930	SIS15_479	8	8	(a_b)b	N+2	0	0	0				3		0	0	0	0	0	0	1	SIS15-sgFUSION11
160930	SIS15_479	9	9	o	N	1	0	0				14	36	0	0	0	0	0	0	0	SIS15-sgFUSION11
160930	SIS15_479	9	9	a	N+1	1	0	0				30.3	30	0	0	0	0	0	0	0	SIS15-sgFUSION11
160930	SIS15_479	9	9	b	N+1	1	0	0				29.8	24	0	0	0	0	0	0	0	SIS15-sgFUSION11
160930	SIS15_479	9	9	aa	N+2	0	0	0				4.4		0	0	0	0	0	0	1	SIS15-sgFUSION11
160930	SIS15_479	9	9	ab	N+2	0	0	0				4.4		0	0	0	0	0	0	1	SIS15-sgFUSION11
160930	SIS15_479	9	9	ba	N+2	0	0	0				5.9		0	0	0	0	0	0	1	SIS15-sgFUSION11
160930	SIS15_479	9	9	bb	N+2	0	0	0				5.9		0	0	0	0	0	0	1	SIS15-sgFUSION11
160930	SIS15_479	10	10	o	N	0	0	0				66.5		1	0	0	0	0	0	0	SIS15-sgFUSION11
160930	SIS15_479	11	11	o	N	1	0	0				13	30	0	0	0	0	0	0	0	SIS15-sgFUSION11
160930	SIS15_479	11	11	a	N+1	0	0	0				23.4		0	0	0	0	0	0	1	SIS15-sgFUSION11
160930	SIS15_479	11	11	b	N+1	0	0	0				23.4		0	0	0	0	0	0	1	SIS15-sgFUSION11
160930	SIS15_479	12	12	o	N	1	0	0				19.9	30	1	0	0	0	0	0	0	SIS15-sgFUSION11
160930	SIS15_479	12	12	a	N+1	0	0	0				46.1		1	0	0	0	0	0	0	SIS15-sgFUSION11
160930	SIS15_479	12	12	b	N+1	0	0	0				46.1		0	0	0	0	0	0	0	SIS15-sgFUSION11
160930	SIS15_479	13	13	o	N	1	0	0				20.9	12	0	0	0	0	0	0	0	SIS15-sgFUSION11
160930	SIS15_479	13	13	a	N+1	1	0	0				17.1	36	0	0	0	0	0	0	0	SIS15-sgFUSION11
160930	SIS15_479	13	13	b	N+1	1	0	0				15	24	0	0	0	0	0	0	0	SIS15-sgFUSION11
160930	SIS15_479	13	13	aa	N+2	0	0	0				15.7		0	0	0	0	0	0	1	SIS15-sgFUSION11
160930	SIS15_479	13	13	ab	N+2	0	0	0				15.7		0	0	0	0	0	0	1	SIS15-sgFUSION11
160930	SIS15_479	13	13	ba	N+2	0	0	0				16		0	0	0	0	0	0	1	SIS15-sgFUSION11
160930	SIS15_479	13	13	bb	N+2	0	0	0				16		0	0	0	0	0	0	1	SIS15-sgFUSION11
160930	SIS15_479	14	14	o	1	1	0	0				24	72	0	0	0	0	0	0	0	SIS15-sgFUSION11
160930	SIS15_479	14	14	a	2	1	0	0				15	42	0	0	0	0	0	0	0	SIS15-sgFUSION11
160930	SIS15_479	14	14	b	2	1	0	0				13.8	36	0	0	0	0	0	0	0	SIS15-sgFUSION11
160930	SIS15_479	14	14	aa	3	0	0	0				6.4		0	0	0	0	0	0	0	SIS15-sgFUSION11
160930	SIS15_479	14	14	ab	3	0	0	0				6.4		0	0	0	0	0	0	0	SIS15-sgFUSION11
160930	SIS15_479	14	14	ba	3	0	0	0				7.7		0	0	0	0	0	0	0	SIS15-sgFUSION11
160930	SIS15_479	14	14	bb	3	0	0	0				7.7		0	0	0	0	0	0	0	SIS15-sgFUSION11
160930	SIS15_479	15	15	o	N	1	0	0				22.5	30	0	0	0	0	0	0	0	SIS15-sgFUSION11
160930	SIS15_479	15	15	a	N+1	0	0	0				43.5		0	0	0	0	0	0	0	SIS15-sgFUSION11
160930	SIS15_479	15	15	b	N+1	1	0	0				21.1	30	0	0	0	0	0	0	0	SIS15-sgFUSION11
160930	SIS15_479	15	15	ba	N+2	0	0	0				10.9		0	0	0	0	0	0	1	SIS15-sgFUSION11
160930	SIS15_479	15	15	bb	N+2	0	0	0				10.9		0	0	0	0	0	0	1	SIS15-sgFUSION11
160930	SIS15_479	16	16	o	1	0	0	0				49.5		1	0	0	0	0	0	0	SIS15-sgFUSION11
160930	SIS15_479	17	17	o	1	1	0	0				11.5	30	0	0	0	0	0	0	0	SIS15-sgFUSION11
160930	SIS15_479	17	17	a	2	1	0	0				15.6	36	0	0	0	0	0	0	0	SIS15-sgFUSION11
160930	SIS15_479	17	17	b	2	1	0	0				14.9	30	0	0	0	0	0	0	0	SIS15-sgFUSION11
160930	SIS15_479	17	17	aa	3	0	0	0				12.4		0	0	0	0	0	0	0	SIS15-sgFUSION11
160930	SIS15_479	17	17	ab	3	0	0	0				12.4		0	0	0	0	0	0	0	SIS15-sgFUSION11
160930	SIS15_479	17	17	ba	3	0	0	0				13.2		0	0	0	0	0	0	0	SIS15-sgFUSION11
160930	SIS15_479	17	17	bb	3	0	0	0				13.2		0	0	0	0	0	0	0	SIS15-sgFUSION11
160930	SIS15_479	18	18	o	N	0	0	0				66.5		0	0	0	0	0	0	0	SIS15-sgFUSION11
160930	SIS15_479	19	19	o	N	0	0	0				66.5		1	0	0	0	0	0	0	SIS15-sgFUSION11
160930	SIS15_479	20	20	o	N	0	0	0				66.5		0	0	0	0	0	0	0	SIS15-sgFUSION11
160930	SIS15_479	21	21	o	1	1	0	0				11	42	0	0	0	0	0	0	0	SIS15-sgFUSION11
160930	SIS15_479	21	21	a	2	1	0	0				15.3	30	0	0	0	0	0	0	0	SIS15-sgFUSION11
160930	SIS15_479	21	21	b	2	1	0	0				13.9	24	0	0	0	0	0	0	0	SIS15-sgFUSION11
160930	SIS15_479	21	21	aa	3	0	0	0				12.8		0	0	0	0	0	0	0	SIS15-sgFUSION11
160930	SIS15_479	21	21	ab	3	0	0	0				12.8		0	0	0	0	0	0	0	SIS15-sgFUSION11
160930	SIS15_479	21	21	ba	3	0	0	0				14.3		0	0	0	0	0	0	0	SIS15-sgFUSION11
160930	SIS15_479	21	21	bb	3	0	0	0				14.3		0	0	0	0	0	0	0	SIS15-sgFUSION11
160930	SIS15_479	22	22	o	N		0	1	23o			17		0	0	0	0	0	0	0	SIS15-sgFUSION11
160930	SIS15_479	22	22	(o^23o)	N	1	0	0		o 23o		0	228	1	0	0	0	1	0	0	SIS15-sgFUSION11
160930	SIS15_479	22	22	((o^23o)a_(o^23o)b)	N+1	0	0	0			(o^23o)	45.6		0	0	0	0	0	0	0	SIS15-sgFUSION11
160930	SIS15_479	23	23	o	N		0	1	22o			17		0	0	0	0	0	0	0	SIS15-sgFUSION11
160924	SIS15_479	24	24	o	N	0	0	0				66.5		0	0	0	0	0	0	0	SIS15-sgFUSION11
160924	SIS15_479	25	25	o	N	1	0	0				13.3	36	1	0	0	0	0	0	0	SIS15-sgFUSION11
160924	SIS15_479	25	25	a	N+1	1	0	0				13.6	42	0	0	0	0	0	0	0	SIS15-sgFUSION11
160924	SIS15_479	25	25	b	N+1	0	0	0				52.6		0	0	0	0	0	0	0	SIS15-sgFUSION11
160924	SIS15_479	25	25	aa	N+2	0	0	0				38.3		1	0	0	0	0	0	0	SIS15-sgFUSION11
160924	SIS15_479	25	25	ab	N+2	0	0	0				38.3		0	0	0	0	0	0	0	SIS15-sgFUSION11
160924	SIS15_479	26	26	o	N	1	0	0				18.3	36	1	0	0	0	0	0	0	SIS15-sgFUSION11
160924	SIS15_479	26	26	a	N+1		0	1	b			17		0	0	0	0	0	0	0	SIS15-sgFUSION11
160924	SIS15_479	26	26	b	N+1		0	1	a			17		0	0	0	0	0	0	0	SIS15-sgFUSION11
160924	SIS15_479	26	26	(a^b)	N+1	1	0	0		a b		0	72	0	0	0	0	1	0	0	SIS15-sgFUSION11
160924	SIS15_479	26	26	((a^b)a_(a^b)b)	N+2	0	0	0			(a^b)	29.4		1	0	0	0	0	0	0	SIS15-sgFUSION11
160924	SIS15_479	27	27	o	N	1	0	0				3.3	12	0	0	0	0	0	0	0	SIS15-sgFUSION11
160924	SIS15_479	27	27	a	N+1	1	0	0				14.1	42	0	0	0	0	0	0	0	SIS15-sgFUSION11
160924	SIS15_479	27	27	b	N+1	1	0	0				15.2	54	0	0	0	0	0	0	0	SIS15-sgFUSION11
160924	SIS15_479	27	27	aa	N+2	1	0	0				15.4	48	0	0	0	0	0	0	0	SIS15-sgFUSION11
160924	SIS15_479	27	27	ab	N+2	1	0	0				15.3	30	0	0	0	0	0	0	0	SIS15-sgFUSION11
160924	SIS15_479	27	27	ba	N+2	1	0	0				9.1	24	0	0	0	0	0	0	0	SIS15-sgFUSION11
160924	SIS15_479	27	27	bb	N+2	1	0	0				8.9	36	0	0	0	0	0	0	0	SIS15-sgFUSION11
160924	SIS15_479	27	27	aaa	N+3	1	0	0				14.7	36	0	0	0	0	0	0	0	SIS15-sgFUSION11
160924	SIS15_479	27	27	aab	N+3	1	0	0				17	48	0	0	0	0	0	0	0	SIS15-sgFUSION11
160924	SIS15_479	27	27	aba	N+3	1	0	0				15	42	0	0	0	0	0	0	0	SIS15-sgFUSION11
160924	SIS15_479	27	27	abb	N+3	0	0	0				16.9	48	0	0	0	0	0	0	0	SIS15-sgFUSION11
160924	SIS15_479	27	27	baa	N+3	1	0	0				16.2	18	0	0	0	0	0	0	0	SIS15-sgFUSION11
160924	SIS15_479	27	27	bab	N+3	1	0	0				16.2	24	0	0	0	0	0	0	0	SIS15-sgFUSION11
160924	SIS15_479	27	27	bba	N+3	0	0	0				10.9		0	0	0	0	0	0	1	SIS15-sgFUSION11
160924	SIS15_479	27	27	bbb	N+3	0	0	0				10.9		0	0	0	0	0	0	1	SIS15-sgFUSION11
160924	SIS15_479	27	27	aaaa	N+4	0	0	0				16.7		0	0	0	0	0	0	0	SIS15-sgFUSION11
160924	SIS15_479	27	27	aaab	N+4	0	0	0				16.7		0	0	0	0	0	0	0	SIS15-sgFUSION11
160924	SIS15_479	27	27	aaba	N+4	0	0	0				14.2		0	0	0	0	0	0	0	SIS15-sgFUSION11
160924	SIS15_479	27	27	aabb	N+4	0	0	0				14.2		0	0	0	0	0	0	0	SIS15-sgFUSION11
160924	SIS15_479	27	27	abaa	N+4	0	0	0				16.7		0	0	0	0	0	0	0	SIS15-sgFUSION11
160924	SIS15_479	27	27	abab	N+4	0	0	0				16.7		0	0	0	0	0	0	0	SIS15-sgFUSION11
160924	SIS15_479	27	27	abba	N+4	0	0	0				14.7		0	0	0	0	0	0	0	SIS15-sgFUSION11
160924	SIS15_479	27	27	abbb	N+4	0	0	0				14.7		0	0	0	0	0	0	0	SIS15-sgFUSION11
160924	SIS15_479	27	27	baaa	N+4	0	0	0				20.9		0	0	0	0	0	0	0	SIS15-sgFUSION11
160924	SIS15_479	27	27	baab	N+4	0	0	0				20.9		0	0	0	0	0	0	0	SIS15-sgFUSION11
160924	SIS15_479	27	27	baba	N+4	0	0	0				20.8		0	0	0	0	0	0	0	SIS15-sgFUSION11
160924	SIS15_479	27	27	babb	N+4	0	0	0				20.8		0	0	0	0	0	0	0	SIS15-sgFUSION11
160924	SIS15_479	28	28	o	N	1	0	0				17.3	30	0	0	0	0	0	0	0	SIS15-sgFUSION11
160924	SIS15_479	28	28	a	N+1	0	0	0				5.2		0	0	0	0	0	0	1	SIS15-sgFUSION11
160924	SIS15_479	28	28	b	N+1	0	0	0				5.2		0	0	0	0	0	0	1	SIS15-sgFUSION11
160924	SIS15_479	29	29	o	N	1	0	0				16.5	30	0	0	0	0	0	0	0	SIS15-sgFUSION11
160924	SIS15_479	29	29	a	N+1	1	0	0				13.1	42	0	0	0	0	0	0	0	SIS15-sgFUSION11
160924	SIS15_479	29	29	b	N+1	1	0	0				14.4	30	0	0	0	0	0	0	0	SIS15-sgFUSION11
160924	SIS15_479	29	29	aa	N+2	1	0	0				14.3	36	0	0	0	0	0	0	0	SIS15-sgFUSION11
160924	SIS15_479	29	29	ab	N+2	0	0	0				9.2		0	0	0	0	0	0	0	SIS15-sgFUSION11
160924	SIS15_479	29	29	ba	N+2	1	0	0				19.2	36	0	0	0	0	0	0	0	SIS15-sgFUSION11
160924	SIS15_479	29	29	bb	N+2	1	0	0				18.5	42	0	0	0	0	0	0	0	SIS15-sgFUSION11
160924	SIS15_479	29	29	aaa	N+3	0	0	0				20.8		0	0	0	0	0	0	0	SIS15-sgFUSION11
160924	SIS15_479	29	29	aab	N+3	0	0	0				20.8		0	0	0	0	0	0	0	SIS15-sgFUSION11
160924	SIS15_479	29	29	baa	N+3	0	0	0				6.4		0	0	0	0	0	0	1	SIS15-sgFUSION11
160924	SIS15_479	29	29	bab	N+3	0	0	0				6.4		0	0	0	0	0	0	1	SIS15-sgFUSION11
160924	SIS15_479	29	29	bba	N+3	0	0	0				15.4		0	0	0	0	0	0	0	SIS15-sgFUSION11
160924	SIS15_479	29	29	bbb	N+3	0	0	0				15.4		0	0	0	0	0	0	0	SIS15-sgFUSION11
160924	SIS15_479	30	30	o	N	1	0	0				17.3	30	0	0	0	0	0	0	0	SIS15-sgFUSION11
160924	SIS15_479	30	30	a	N+1	1	0	0				15.6	30	0	0	0	0	0	0	0	SIS15-sgFUSION11
160924	SIS15_479	30	30	b	N+1	1	0	0				15.1	42	0	0	0	0	0	0	0	SIS15-sgFUSION11
160924	SIS15_479	30	30	aa	N+2	1	0	0				17.4	36	0	0	0	0	0	0	0	SIS15-sgFUSION11
160924	SIS15_479	30	30	ab	N+2	1	0	0				18.1	24	0	0	0	0	0	0	0	SIS15-sgFUSION11
160924	SIS15_479	30	30	ba	N+2	0	0	0				6.4		0	0	0	0	0	0	1	SIS15-sgFUSION11
160924	SIS15_479	30	30	bb	N+2	0	0	0				6.4		0	0	0	0	0	0	1	SIS15-sgFUSION11
160924	SIS15_479	30	30	aaa	N+3	0	0	0				14.6		0	0	0	0	0	0	0	SIS15-sgFUSION11
160924	SIS15_479	30	30	aab	N+3	0	0	0				14.6		0	0	0	0	0	0	0	SIS15-sgFUSION11
160924	SIS15_479	30	30	aba	N+3	0	0	0				14.1		0	0	0	0	0	0	0	SIS15-sgFUSION11
160924	SIS15_479	30	30	abb	N+3	0	0	0				14.1		0	0	0	0	0	0	0	SIS15-sgFUSION11
160924	SIS15_479	31	31	o	N	0	0	0				66.5		0	0	0	0	0	0	0	SIS15-sgFUSION11
160924	SIS15_479	32	32	o	1	1	0	0				0	30	0	0	0	0	0	0	0	SIS15-sgFUSION11
160924	SIS15_479	32	32	a	2	1	0	0				21.6	24	0	0	0	0	0	0	0	SIS15-sgFUSION11
160924	SIS15_479	32	32	b	2	1	0	0				21.2	30	0	0	0	0	0	0	0	SIS15-sgFUSION11
160924	SIS15_479	32	32	aa	3	1	0	0				17.8	30	0	0	0	0	0	0	0	SIS15-sgFUSION11
160924	SIS15_479	32	32	ab	3	1	0	0				20.4	36	0	0	0	0	0	0	0	SIS15-sgFUSION11
160924	SIS15_479	32	32	ba	3	1	0	0				19.1	30	0	0	0	0	0	0	0	SIS15-sgFUSION11
160924	SIS15_479	32	32	bb	3	1	0	0				22.4	36	1	0	0	0	0	0	0	SIS15-sgFUSION11
160924	SIS15_479	32	32	aaa	4	0	0	0				14.8		0	0	0	0	0	0	1	SIS15-sgFUSION11
160924	SIS15_479	32	32	aab	4	0	0	0				14.8		0	0	0	0	0	0	1	SIS15-sgFUSION11
160924	SIS15_479	32	32	aba	4	0	0	0				12.1		0	0	0	0	0	0	0	SIS15-sgFUSION11
160924	SIS15_479	32	32	abb	4	0	0	0				12.1		0	0	0	0	0	0	0	SIS15-sgFUSION11
160924	SIS15_479	32	32	baa	4	0	0	0				13.8		0	0	0	0	0	0	0	SIS15-sgFUSION11
160924	SIS15_479	32	32	bab	4	0	0	0				13.8		0	0	0	0	0	0	0	SIS15-sgFUSION11
160924	SIS15_479	32	32	bba	4	0	0	0				10.4		0	0	0	0	0	0	0	SIS15-sgFUSION11
160924	SIS15_479	32	32	bbb	4	0	0	0				10.4		0	0	0	0	0	0	0	SIS15-sgFUSION11
160924	SIS15_479	33	33	o	N	0	0	0				64.5		0	0	0	0	0	0	0	SIS15-sgFUSION11
160924	SIS15_479	34	34	o	N	1	0	0				28.5	216	0	1	0	0	1	0	0	SIS15-sgFUSION11
160924	SIS15_479	34	34	(a_b)	N+1	0	0	0			o	38.1		0	1	0	0	0	0	0	SIS15-sgFUSION11
160924	SIS15_479	35	35	o	1	1	0	0				2.5	30	0	0	0	0	0	0	0	SIS15-sgFUSION11
160924	SIS15_479	35	35	a	2	1	0	0				16.9	24	0	0	0	0	0	0	0	SIS15-sgFUSION11
160924	SIS15_479	35	35	b	2	1	0	0				18.9	36	0	0	0	0	0	0	0	SIS15-sgFUSION11
160924	SIS15_479	35	35	aa	3	1	0	0				13.4	30	0	0	0	0	0	0	0	SIS15-sgFUSION11
160924	SIS15_479	35	35	ab	3	1	0	0				13.6	30	0	0	0	0	0	0	0	SIS15-sgFUSION11
160924	SIS15_479	35	35	ba	3	1	0	0				18.2	30	0	0	0	0	0	0	0	SIS15-sgFUSION11
160924	SIS15_479	35	35	bb	3	1	0	0				15.4	30	0	0	0	0	0	0	0	SIS15-sgFUSION11
160924	SIS15_479	35	35	aaa	4	1	0	0				14.2	42	0	0	0	0	0	0	0	SIS15-sgFUSION11
160924	SIS15_479	35	35	aab	4	1	0	0				14.4	42	0	0	0	0	0	0	0	SIS15-sgFUSION11
160924	SIS15_479	35	35	aba	4	1	0	0				18.3	66	0	0	0	0	0	0	0	SIS15-sgFUSION11
160924	SIS15_479	35	35	abb	4	1	0	0				18.4	48	0	0	0	0	0	0	0	SIS15-sgFUSION11
160924	SIS15_479	35	35	baa	4	1	0	0				13.1	42	0	0	0	0	0	0	0	SIS15-sgFUSION11
160924	SIS15_479	35	35	bab	4	1	0	0				16.7	54	0	0	0	0	0	0	0	SIS15-sgFUSION11
160924	SIS15_479	35	35	bba	4	1	0	0				15.9	36	0	0	0	0	0	0	0	SIS15-sgFUSION11
160924	SIS15_479	35	35	bbb	4	1	0	0				15.5	48	0	0	0	0	0	0	0	SIS15-sgFUSION11
160924	SIS15_479	35	35	aaaa	5	0	0	0				18		1	0	0	0	0	0	0	SIS15-sgFUSION11
160924	SIS15_479	35	35	aaab	5	0	0	0				18		0	0	0	0	0	0	0	SIS15-sgFUSION11
160924	SIS15_479	35	35	aaba	5	0	0	0				17.8		0	0	0	0	0	0	0	SIS15-sgFUSION11
160924	SIS15_479	35	35	aabb	5	0	0	0				17.8		0	0	0	0	0	0	0	SIS15-sgFUSION11
160924	SIS15_479	35	35	abaa	5	0	0	0				13.3		0	0	0	0	0	0	0	SIS15-sgFUSION11
160924	SIS15_479	35	35	abab	5	0	0	0				13.3		0	0	0	0	0	0	0	SIS15-sgFUSION11
160924	SIS15_479	35	35	abba	5	0	0	0				13.5		0	0	0	0	0	0	0	SIS15-sgFUSION11
160924	SIS15_479	35	35	abbb	5	0	0	0				13.5		0	0	0	0	0	0	0	SIS15-sgFUSION11
160924	SIS15_479	35	35	baaa	5	0	0	0				12.1		0	0	0	0	0	0	0	SIS15-sgFUSION11
160924	SIS15_479	35	35	baab	5	0	0	0				12.1		0	0	0	0	0	0	0	SIS15-sgFUSION11
160924	SIS15_479	35	35	baba	5	0	0	0				8.3		0	0	0	0	0	0	0	SIS15-sgFUSION11
160924	SIS15_479	35	35	babb	5	0	0	0				8.3		0	0	0	0	0	0	0	SIS15-sgFUSION11
160924	SIS15_479	35	35	bbaa	5	0	0	0				12.2		0	0	0	0	0	0	0	SIS15-sgFUSION11
160924	SIS15_479	35	35	bbab	5	0	0	0				12.2		0	0	0	0	0	0	0	SIS15-sgFUSION11
160924	SIS15_479	35	35	bbba	5	0	0	0				12.4		0	0	0	0	0	0	0	SIS15-sgFUSION11
160924	SIS15_479	35	35	bbbb	5	0	0	0				12.4		0	0	0	0	0	0	0	SIS15-sgFUSION11
161018	SIS15_479	36	36	o	1	1	0	0				0	36	0	0	0	0	0	0	0	SIS15-sgFUSION11
161018	SIS15_479	36	36	a	2	1	0	0				16.3	36	0	0	0	0	0	0	0	SIS15-sgFUSION11
161018	SIS15_479	36	36	b	2	1	0	0				19.1	30	0	0	0	0	0	0	0	SIS15-sgFUSION11
161018	SIS15_479	36	36	aa	3	1	0	0				22.5	30	0	0	0	0	0	0	0	SIS15-sgFUSION11
161018	SIS15_479	36	36	ab	3	0	0	0				27.1		0	0	0	0	0	0	0	SIS15-sgFUSION11
161018	SIS15_479	36	36	ba	3	0	0	0				24.4		0	0	0	0	0	0	0	SIS15-sgFUSION11
161018	SIS15_479	36	36	bb	3	0	0	0				24.4		0	0	0	0	0	0	0	SIS15-sgFUSION11
161018	SIS15_479	36	36	aaa	4	0	0	0				4.1		0	0	0	0	0	0	0	SIS15-sgFUSION11
161018	SIS15_479	36	36	aab	4	0	0	0				4.1		0	0	0	0	0	0	0	SIS15-sgFUSION11
161018	SIS15_479	37	37	o	1	1	0	0				15.2	42	0	0	0	0	0	0	0	SIS15-sgFUSION11
161018	SIS15_479	37	37	a	2	1	0	0				28.3	36	0	0	0	0	0	0	0	SIS15-sgFUSION11
161018	SIS15_479	37	37	b	2	1	0	0				21.5	36	0	0	0	0	0	0	0	SIS15-sgFUSION11
161018	SIS15_479	37	37	aa	3	0	0	0				0.7		0	0	0	0	0	0	0	SIS15-sgFUSION11
161018	SIS15_479	37	37	ab	3	0	0	0				0.7		0	0	0	0	0	0	0	SIS15-sgFUSION11
161018	SIS15_479	37	37	ba	3	0	0	0				7.5		0	0	0	0	0	0	0	SIS15-sgFUSION11
161018	SIS15_479	37	37	bb	3	0	0	0				7.5		0	0	0	0	0	0	0	SIS15-sgFUSION11
161018	SIS15_479	38	38	o	1	1	0	0				2.5	48	0	0	0	0	0	0	0	SIS15-sgFUSION11
161018	SIS15_479	38	38	a	2	1	0	0				19.6	30	0	0	0	0	0	0	0	SIS15-sgFUSION11
161018	SIS15_479	38	38	b	2	1	0	0				26.3	36	0	0	0	0	0	0	0	SIS15-sgFUSION11
161018	SIS15_479	38	38	aa	3	0	0	0				7.5		1	0	0	0	0	0	0	SIS15-sgFUSION11
161018	SIS15_479	38	38	ab	3	0	0	0				7.5		0	0	0	0	0	0	0	SIS15-sgFUSION11
161018	SIS15_479	38	38	ba	3	0	0	0				0.7		0	0	0	0	0	0	0	SIS15-sgFUSION11
161018	SIS15_479	38	38	bb	3	0	0	0				0.7		0	0	0	0	0	0	0	SIS15-sgFUSION11
161018	SIS15_479	39	39	o	1	1	0	0				0	42	0	0	0	0	0	0	0	SIS15-sgFUSION11
161018	SIS15_479	39	39	a	2	1	0	0				15.9	36	0	0	0	0	0	0	0	SIS15-sgFUSION11
161018	SIS15_479	39	39	b	2	1	0	0				15.3	36	0	0	0	0	0	0	0	SIS15-sgFUSION11
161018	SIS15_479	39	39	aa	3	0	0	0				14		0	0	0	0	0	0	0	SIS15-sgFUSION11
161018	SIS15_479	39	39	ab	3	0	0	0				14		0	0	0	0	0	0	0	SIS15-sgFUSION11
161018	SIS15_479	39	39	ba	3	0	0	0				14.6		0	0	0	0	0	0	0	SIS15-sgFUSION11
161018	SIS15_479	39	39	bb	3	0	0	0				14.6		1	0	0	0	0	0	0	SIS15-sgFUSION11
161018	SIS15_479	40	40	o	N	1	0	0				0	18	0	0	0	0	0	0	0	SIS15-sgFUSION11
161018	SIS15_479	40	40	a	N+1	0	0	0				52.2		0	0	0	0	0	0	1	SIS15-sgFUSION11
161018	SIS15_479	40	40	b	N+1	1	0	0				19.7	24	0	0	0	0	0	0	0	SIS15-sgFUSION11
161018	SIS15_479	40	40	ba	N+2	0	0	0				27.5		0	0	0	0	0	0	1	SIS15-sgFUSION11
161018	SIS15_479	40	40	bb	N+2	0	0	0				48.9		0	0	0	0	0	0	0	SIS15-sgFUSION11
161018	SIS15_479	41	41	o	1	0	0	0				44.7		0	0	0	0	0	0	0	SIS15-sgFUSION11
161018	SIS15_479	42	42	o	N	0	0	0				69.3		0	0	0	0	0	0	0	SIS15-sgFUSION11
161018	SIS15_479	43	43	o	N	0	0	0				66.5		0	0	0	0	0	0	1	SIS15-sgFUSION11
161018	SIS15_479	44	44	o	N	0	0	0				69.3		0	0	0	0	0	0	0	SIS15-sgFUSION11
161018	SIS15_479	45	45	o	1	1	0	0				7	36	0	0	0	0	0	0	0	SIS15-sgFUSION11
161018	SIS15_479	45	45	a	2	1	0	0				19.1	36	0	0	0	0	0	0	0	SIS15-sgFUSION11
161018	SIS15_479	45	45	b	2	1	0	0				17.2	30	0	0	0	0	0	0	0	SIS15-sgFUSION11
161018	SIS15_479	45	45	aa	3	0	0	0				16		0	0	0	0	0	0	0	SIS15-sgFUSION11
161018	SIS15_479	45	45	ab	3	0	0	0				16		0	0	0	0	0	0	0	SIS15-sgFUSION11
161018	SIS15_479	45	45	ba	3	1	0	0				16.7	36	0	0	0	0	0	0	0	SIS15-sgFUSION11
161018	SIS15_479	45	45	bb	3	0	0	0				18		0	0	0	0	0	0	0	SIS15-sgFUSION11
161018	SIS15_479	45	45	baa	4	0	0	0				0.7		0	0	0	0	0	0	0	SIS15-sgFUSION11
161018	SIS15_479	45	45	bab	4	0	0	0				0.7		0	0	0	0	0	0	0	SIS15-sgFUSION11
161018	SIS15_479	46	46	o	1	1	0	0				2	42	0	0	0	0	0	0	0	SIS15-sgFUSION11
161018	SIS15_479	46	46	a	2	1	0	0				16.5	48	0	0	0	0	0	0	0	SIS15-sgFUSION11
161018	SIS15_479	46	46	b	2	1	0	0				15.8	48	0	0	0	0	0	0	0	SIS15-sgFUSION11
161018	SIS15_479	46	46	aa	3	0	0	0				17.7		0	0	0	0	0	0	0	SIS15-sgFUSION11
161018	SIS15_479	46	46	ab	3	0	0	0				17.7		0	0	0	0	0	0	0	SIS15-sgFUSION11
161018	SIS15_479	46	46	ba	3	1	0	0				17.1	30	0	0	0	0	0	0	0	SIS15-sgFUSION11
161018	SIS15_479	46	46	bb	3	0	0	0				18.4		0	0	0	0	0	0	0	SIS15-sgFUSION11
161018	SIS15_479	46	46	baa	4	0	0	0				0.8		0	0	0	0	0	0	0	SIS15-sgFUSION11
161018	SIS15_479	46	46	bab	4	0	0	0				0.8		0	0	0	0	0	0	0	SIS15-sgFUSION11
161018	SIS15_479	47	47	o	1	0	0	0				27		1	0	0	0	0	0	0	SIS15-sgFUSION11
161018	SIS15_479	48	48	o	1	1	0	0				6	144	0	0	0	0	0	0	0	SIS15-sgFUSION11
161018	SIS15_479	48	48	a	2	0	0	0				21.3		0	0	0	0	0	0	0	SIS15-sgFUSION11
161018	SIS15_479	48	48	b	2	0	0	0				8		0	0	0	0	0	0	1	SIS15-sgFUSION11
161018	SIS15_479	49	49	o	N	0	0	0				69.3		0	0	0	0	0	0	0	SIS15-sgFUSION11
161018	SIS15_479	50	50	o	1	0	0	0				35.7		0	0	0	0	0	0	0	SIS15-sgFUSION11
161110	SIS15_479	51	51	o	1	1	0	0				9.5	70	0	0	0	0	0	0	0	SIS15-sgFUSION11
161110	SIS15_479	51	51	a	2	0	0	0				1		0	0	0	0	0	0	0	SIS15-sgFUSION11
161110	SIS15_479	51	51	b	2	0	0	0				1		0	0	0	0	0	0	0	SIS15-sgFUSION11
161110	SIS15_479	52	52	o	N	0	0	0				86.5		0	0	0	0	0	0	0	SIS15-sgFUSION11
161110	SIS15_479	53	53	o	N		0	1	54a			36		1	1	0	0	0	0	0	SIS15-sgFUSION11
161110	SIS15_479	53	53	(o^54a)	N	0	0	0		o 54a		50.5		1	1	0	0	0	0	0	SIS15-sgFUSION11
161110	SIS15_479	54	54	o	N	1	0	0				29.5	40	0	0	0	0	0	0	0	SIS15-sgFUSION11
161110	SIS15_479	54	54	a	N+1		0	1	53o			5.8		0	0	0	0	0	0	0	SIS15-sgFUSION11
161110	SIS15_479	54	54	b	N+1	0	0	0				56.3		1	0	0	0	0	0	0	SIS15-sgFUSION11
161110	SIS15_479	55	55	o	N	1	0	0				8.5	40	0	0	0	0	0	0	0	SIS15-sgFUSION11
161110	SIS15_479	55	55	a	N+1	0	0	0				30.3		0	0	0	0	0	0	1	SIS15-sgFUSION11
161110	SIS15_479	55	55	b	N+1	0	0	0				30.3		0	0	0	0	0	0	1	SIS15-sgFUSION11
161110	SIS15_479	56	56	o	N	0	0	0				86.5		0	0	0	0	0	0	0	SIS15-sgFUSION11
161110	SIS15_479	57	57	o	1	0	0	0				53.5		0	0	0	0	0	0	0	SIS15-sgFUSION11
161110	SIS15_479	58	58	o	1	1	0	0				3	20	0	0	0	0	0	0	0	SIS15-sgFUSION11
161110	SIS15_479	58	58	a	2	1	0	0				21.3	40	0	0	0	0	0	0	0	SIS15-sgFUSION11
161110	SIS15_479	58	58	b	2	1	0	0				26	60	0	0	0	0	0	0	0	SIS15-sgFUSION11
161110	SIS15_479	58	58	aa	3	1	0	0				21.3	30	0	0	0	0	0	0	0	SIS15-sgFUSION11
161110	SIS15_479	58	58	ab	3	1	0	0				20.8	30	0	0	0	0	0	0	0	SIS15-sgFUSION11
161110	SIS15_479	58	58	ba	3	1	0	0				20.5	30	0	0	0	0	0	0	0	SIS15-sgFUSION11
161110	SIS15_479	58	58	bb	3	0	0	0				30		0	0	0	0	0	0	0	SIS15-sgFUSION11
161110	SIS15_479	58	58	aaa	4	0	0	0				13.2		0	0	0	0	0	0	0	SIS15-sgFUSION11
161110	SIS15_479	58	58	aab	4	0	0	0				13.2		0	0	0	0	0	0	0	SIS15-sgFUSION11
161110	SIS15_479	58	58	aba	4	0	0	0				13.7		0	0	0	0	0	0	0	SIS15-sgFUSION11
161110	SIS15_479	58	58	abb	4	0	0	0				13.7		0	0	0	0	0	0	0	SIS15-sgFUSION11
161110	SIS15_479	58	58	baa	4	0	0	0				4.8		0	0	0	0	0	0	1	SIS15-sgFUSION11
161110	SIS15_479	58	58	bab	4	0	0	0				4.8		0	0	0	0	0	0	1	SIS15-sgFUSION11
161110	SIS15_479	59	59	o	1	1	0	0				1.5	90	0	0	0	0	0	0	0	SIS15-sgFUSION11
161110	SIS15_479	59	59	a	2	0	0	0				15.3		1	0	0	0	0	0	0	SIS15-sgFUSION11
161110	SIS15_479	59	59	b	2	0	0	0				15.3		0	0	0	0	0	0	0	SIS15-sgFUSION11
161110	SIS15_479	60	60	o	N	1	0	0				18.8	30	0	0	0	0	0	0	0	SIS15-sgFUSION11
161110	SIS15_479	60	60	a	N+1	0	0	0				67.2		0	0	0	0	0	0	0	SIS15-sgFUSION11
161110	SIS15_479	60	60	b	N+1		0	1	61o			17.8		0	0	0	0	0	0	0	SIS15-sgFUSION11
161110	SIS15_479	61	61	o	N		0	1	60b			37.2		0	0	0	0	0	0	0	SIS15-sgFUSION11
161110	SIS15_479	61	61	(o^60b)	N	0	0	0		o 60b		49.3		0	1	0	0	0	0	0	SIS15-sgFUSION11
161110	SIS15_479	62	62	o	N	1	0	0				22.2	30	0	0	0	0	0	0	0	SIS15-sgFUSION11
161110	SIS15_479	62	62	a	N+1	1	0	0				24.2	40	0	0	0	0	0	0	0	SIS15-sgFUSION11
161110	SIS15_479	62	62	b	N+1	1	0	0				23.3	30	0	0	0	0	0	0	0	SIS15-sgFUSION11
161110	SIS15_479	62	62	aa	N+2	1	0	0				22	120	1	0	0	0	0	0	0	SIS15-sgFUSION11
161110	SIS15_479	62	62	ab	N+2	0	0	0				39		0	0	0	0	0	0	0	SIS15-sgFUSION11
161110	SIS15_479	62	62	ba	N+2	1	0	0				23	20	0	0	0	0	0	0	0	SIS15-sgFUSION11
161110	SIS15_479	62	62	bb	N+2	0	0	0				40		0	0	0	0	0	0	0	SIS15-sgFUSION11
161110	SIS15_479	62	62	aaa	N+3	0	0	0				15		0	0	0	0	0	0	0	SIS15-sgFUSION11
161110	SIS15_479	62	62	aab	N+3	0	0	0				15		1	0	0	0	0	0	0	SIS15-sgFUSION11
161110	SIS15_479	62	62	baa	N+3	0	0	0				16.7		0	0	0	0	0	0	0	SIS15-sgFUSION11
161110	SIS15_479	62	62	bab	N+3	0	0	0				16.7		0	0	0	0	0	0	0	SIS15-sgFUSION11
161110	SIS15_479	63	63	o	N	1	0	0				20	130	0	0	0	0	0	0	0	SIS15-sgFUSION11
161110	SIS15_479	63	63	a	N+1	1	0	0				20.3	30	0	0	0	0	0	0	0	SIS15-sgFUSION11
161110	SIS15_479	63	63	b	N+1	0	0	0				64.3		0	0	0	0	0	0	0	SIS15-sgFUSION11
161110	SIS15_479	63	63	aa	N+2	1	0	0				25.8	30	0	0	0	0	0	0	0	SIS15-sgFUSION11
161110	SIS15_479	63	63	ab	N+2	1	0	0				25	30	0	0	0	0	0	0	0	SIS15-sgFUSION11
161110	SIS15_479	63	63	aaa	N+3	0	0	0				3.7		0	0	0	0	0	0	1	SIS15-sgFUSION11
161110	SIS15_479	63	63	aab	N+3	0	0	0				3.7		0	0	0	0	0	0	1	SIS15-sgFUSION11
161110	SIS15_479	63	63	aba	N+3	0	0	0				4.5		0	0	0	0	0	0	1	SIS15-sgFUSION11
161110	SIS15_479	63	63	abb	N+3	0	0	0				4.5		0	0	0	0	0	0	1	SIS15-sgFUSION11
161110	SIS15_479	64	64	o	N	0	0	0				86.5		0	0	0	0	0	0	0	SIS15-sgFUSION11
161110	SIS15_479	65	65	o	N	1	0	0				3.2	50	0	0	0	0	0	0	0	SIS15-sgFUSION11
161110	SIS15_479	65	65	a	N+1	1	0	0				20.8	60	0	0	0	0	0	0	0	SIS15-sgFUSION11
161110	SIS15_479	65	65	b	N+1	1	0	0				20.2	50	0	0	0	0	0	0	0	SIS15-sgFUSION11
161110	SIS15_479	65	65	aa	N+2	1	0	0				23.5	60	0	0	0	0	0	0	0	SIS15-sgFUSION11
161110	SIS15_479	65	65	ab	N+2	1	0	0				24.2	50	0	0	0	0	0	0	0	SIS15-sgFUSION11
161110	SIS15_479	65	65	ba	N+2	1	0	0				24.5	50	0	0	0	0	0	0	0	SIS15-sgFUSION11
161110	SIS15_479	65	65	bb	N+2	1	0	0				24	60	0	0	0	0	0	0	0	SIS15-sgFUSION11
161110	SIS15_479	65	65	aaa	N+3	0	0	0				36.2		0	0	0	0	0	0	0	SIS15-sgFUSION11
161110	SIS15_479	65	65	aab	N+3	0	0	0				36.2		0	0	0	0	0	0	0	SIS15-sgFUSION11
161110	SIS15_479	65	65	aba	N+3	0	0	0				9.2		0	0	0	0	0	0	1	SIS15-sgFUSION11
161110	SIS15_479	65	65	abb	N+3	0	0	0				9.2		0	0	0	0	0	0	1	SIS15-sgFUSION11
161110	SIS15_479	65	65	baa	N+3	1	0	0				19.2	40	0	0	0	0	0	0	0	SIS15-sgFUSION11
161110	SIS15_479	65	65	bab	N+3	1	0	0				27.8	40	0	0	0	0	0	0	0	SIS15-sgFUSION11
161110	SIS15_479	65	65	bba	N+3	1	0	0				21.5	40	0	0	0	0	0	0	0	SIS15-sgFUSION11
161110	SIS15_479	65	65	bbb	N+3	1	0	0				24.7	30	0	0	0	0	0	0	0	SIS15-sgFUSION11
161110	SIS15_479	65	65	baaa	N+4	0	0	0				16.3		0	0	0	0	0	0	0	SIS15-sgFUSION11
161110	SIS15_479	65	65	baab	N+4	0	0	0				16.3		0	0	0	0	0	0	0	SIS15-sgFUSION11
161110	SIS15_479	65	65	baba	N+4	0	0	0				7.7		0	0	0	0	0	0	0	SIS15-sgFUSION11
161110	SIS15_479	65	65	babb	N+4	0	0	0				7.7		0	0	0	0	0	0	0	SIS15-sgFUSION11
161110	SIS15_479	65	65	bbaa	N+4	0	0	0				14.3		0	0	0	0	0	0	0	SIS15-sgFUSION11
161110	SIS15_479	65	65	bbab	N+4	0	0	0				14.3		0	0	0	0	0	0	0	SIS15-sgFUSION11
161110	SIS15_479	65	65	bbba	N+4	0	0	0				11.3		0	0	0	0	0	0	0	SIS15-sgFUSION11
161110	SIS15_479	65	65	bbbb	N+4	0	0	0				11.3		0	0	0	0	0	0	0	SIS15-sgFUSION11
161110	SIS15_479	66	66	o	N	0	0	0				86.5		0	0	0	0	0	0	0	SIS15-sgFUSION11
161110	SIS15_479	67	67	o	N	1	0	0				64	160	0	0	0	0	0	0	0	SIS15-sgFUSION11
161110	SIS15_479	67	67	a	N+1	0	0	0				19.8		1	0	0	0	0	0	0	SIS15-sgFUSION11
161110	SIS15_479	67	67	b	N+1	0	0	0				19.8		0	1	0	0	0	0	0	SIS15-sgFUSION11
161110	SIS15_479	68	68	o	N	1	0	0				55.8	440	0	0	1	0	1	0	0	SIS15-sgFUSION11
161110	SIS15_479	68	68	(a_b)	N+1	0	0	0			o	23.7		0	1	0	0	0	0	0	SIS15-sgFUSION11
170726	SIS36_479	69	1	o	N	0	0	0				86.5		0	1	0	0	0	0	0	SIS36-sgFUSION11
170726	SIS36_479	70	2	o	N	0	0	0				75.5		0	0	0	0	0	0	0	SIS36-sgFUSION11
170726	SIS36_479	71	3	o	1	1	0	0				6.2	30	0	0	0	0	0	0	0	SIS36-sgFUSION11
170726	SIS36_479	71	3	a	2	1	0	0				28	20	0	0	0	0	0	0	0	SIS36-sgFUSION11
170726	SIS36_479	71	3	b	2	0	0	0				37.2		1	0	0	0	0	0	0	SIS36-sgFUSION11
170726	SIS36_479	71	4	aa	3	0	0	0				9.2		0	0	0	0	0	0	0	SIS36-sgFUSION11
170726	SIS36_479	71	4	ab	3	0	0	0				9.2		0	0	0	0	0	0	0	SIS36-sgFUSION11
170726	SIS36_479	72	4	o	1	1	0	0				41.9	20	0	0	0	0	0	0	0	SIS36-sgFUSION11
170726	SIS36_479	72	4	a	2	0	0	0				9.7		1	0	0	0	0	0	0	SIS36-sgFUSION11
170726	SIS36_479	72	4	b	2	0	0	0				9.7		1	0	0	0	0	0	0	SIS36-sgFUSION11
170726	SIS36_479	73	5	o	N	0	0	0				38		1	0	0	0	0	0	0	SIS36-sgFUSION11
170726	SIS36_479	74	6	o	N	0	0	0				8.3		1	0	0	0	0	0	1	SIS36-sgFUSION11
170726	SIS36_479	75	7	o	N	0	0	0				86.5		1	0	0	0	0	0	0	SIS36-sgFUSION11
170726	SIS36_479	76	8	o	N	0	1	0				4.8		0	0	0	0	0	0	0	SIS36-sgFUSION11
170726	SIS36_479	77	9	o	N	0	1	0				49.7		1	0	0	0	0	0	0	SIS36-sgFUSION11
170726	SIS36_479	78	10	o	N	1	0	0				25.6	30	1	0	0	0	0	0	0	SIS36-sgFUSION11
170726	SIS36_479	78	10	a	N+1	0	0	0				60.3		1	0	0	0	0	0	0	SIS36-sgFUSION11
170726	SIS36_479	78	10	b	N+1	1	0	0				25.5	40	1	0	0	0	0	0	0	SIS36-sgFUSION11
170726	SIS36_479	78	10	ba	N+2	0	0	0				34.2		0	0	0	0	0	0	0	SIS36-sgFUSION11
170726	SIS36_479	78	10	bb	N+2	1	0	0				23.2	20	0	0	0	0	0	0	0	SIS36-sgFUSION11
170726	SIS36_479	78	10	bba	N+3	0	0	0				10.7		0	0	0	0	0	0	0	SIS36-sgFUSION11
170726	SIS36_479	78	10	bbb	N+3	0	0	0				10.7		0	0	0	0	0	0	0	SIS36-sgFUSION11
170726	SIS36_479	79	11	o	N	1	0	0				69.5	20	0	0	0	0	0	0	0	SIS36-sgFUSION11
170726	SIS36_479	79	11	a	N+1	0	0	0				16.7		0	0	0	0	0	0	0	SIS36-sgFUSION11
170726	SIS36_479	79	11	b	N+1	0	0	0				16.7		0	0	0	0	0	0	0	SIS36-sgFUSION11
170726	SIS36_479	80	12	o	N	1	0	0				16.6	30	1	0	0	0	0	0	0	SIS36-sgFUSION11
170726	SIS36_479	80	12	a	N+1	0	0	0				69.3		0	0	0	0	0	0	0	SIS36-sgFUSION11
170726	SIS36_479	80	12	b	N+1	0	0	0				69.3		0	0	0	0	0	0	0	SIS36-sgFUSION11
170726	SIS36_479	81	13	o	1	1	0	0				5	30	0	0	0	0	0	0	0	SIS36-sgFUSION11
170726	SIS36_479	81	13	a	2	1	0	0				18	40	0	0	0	0	0	0	0	SIS36-sgFUSION11
170726	SIS36_479	81	13	b	2	1	0	0				20	30	0	0	0	0	0	0	0	SIS36-sgFUSION11
170726	SIS36_479	81	13	aa	3	0	0	0				19.7		0	0	0	0	0	0	0	SIS36-sgFUSION11
170726	SIS36_479	81	13	ab	3	0	0	0				19.7		0	0	0	0	0	0	0	SIS36-sgFUSION11
170726	SIS36_479	81	13	ba	3	0	0	0				17.8		0	0	0	0	0	0	0	SIS36-sgFUSION11
170726	SIS36_479	81	13	bb	3	0	0	0				17.8		0	0	0	0	0	0	0	SIS36-sgFUSION11
170726	SIS36_479	82	14	o	1	1	0	0				10.5	30	0	0	0	0	0	0	0	SIS36-sgFUSION11
170726	SIS36_479	82	14	a	2	1	0	0				31.3	20	0	0	0	0	0	0	0	SIS36-sgFUSION11
170726	SIS36_479	82	14	b	2	0	0	0				61.2		0	0	0	0	0	0	0	SIS36-sgFUSION11
170726	SIS36_479	82	14	aa	3	1	0	0				17.7	20	0	0	0	0	0	0	0	SIS36-sgFUSION11
170726	SIS36_479	82	14	ab	3	0	0	0				29.5		1	0	0	0	0	0	0	SIS36-sgFUSION11
170726	SIS36_479	82	14	aaa	4	0	0	0				11.5		0	0	0	0	0	0	0	SIS36-sgFUSION11
170726	SIS36_479	82	14	aab	4	0	0	0				11.5		0	0	0	0	0	0	0	SIS36-sgFUSION11
170726	SIS36_479	83	15	o	1	1	0	0				2	30	0	0	0	0	0	0	0	SIS36-sgFUSION11
170726	SIS36_479	83	15	a	2	0	0	0				44.3		0	0	0	0	0	0	0	SIS36-sgFUSION11
170726	SIS36_479	83	15	b	2	0	0	0				44.3		0	0	0	0	0	0	0	SIS36-sgFUSION11
170726	SIS36_479	84	16	o	N	0	0	0				86.5		1	0	0	0	0	0	0	SIS36-sgFUSION11
170726	SIS36_479	85	17	o	N	0	0	0				68.5		0	0	0	0	0	0	0	SIS36-sgFUSION11
170726	SIS36_479	86	18	o	N	1	0	0				22	30	0	0	0	0	0	0	0	SIS36-sgFUSION11
170726	SIS36_479	86	18	a	N+1	1	0	0				16.5	10	0	0	0	0	0	0	0	SIS36-sgFUSION11
170726	SIS36_479	86	18	b	N+1	1	0	0				17	20	0	0	0	0	0	0	0	SIS36-sgFUSION11
170726	SIS36_479	86	18	aa	N+2	1	0	0				17.3	20	0	0	0	0	0	0	0	SIS36-sgFUSION11
170726	SIS36_479	86	18	ab	N+2	1	0	0				18	20	0	0	0	0	0	0	0	SIS36-sgFUSION11
170726	SIS36_479	86	18	ba	N+2	1	0	0				12.7	20	0	0	0	0	0	0	0	SIS36-sgFUSION11
170726	SIS36_479	86	18	bb	N+2	1	0	0				13.7	40	0	0	0	0	0	0	0	SIS36-sgFUSION11
170726	SIS36_479	86	18	aaa	N+3	0	0	0				29.7		0	0	0	0	0	0	0	SIS36-sgFUSION11
170726	SIS36_479	86	18	aab	N+3	0	0	0				29.7		0	0	0	0	0	0	0	SIS36-sgFUSION11
170726	SIS36_479	86	18	aba	N+3	0	0	0				29		0	0	0	0	0	0	0	SIS36-sgFUSION11
170726	SIS36_479	86	18	abb	N+3	0	0	0				29		0	0	0	0	0	0	0	SIS36-sgFUSION11
170726	SIS36_479	86	18	baa	N+3	1	0	0				18.8	20	0	0	0	0	0	0	0	SIS36-sgFUSION11
170726	SIS36_479	86	18	bab	N+3	0	0	0				33.6		0	0	0	0	0	0	0	SIS36-sgFUSION11
170726	SIS36_479	86	18	bba	N+3	1	0	0				15.7	20	0	0	0	0	0	0	0	SIS36-sgFUSION11
170726	SIS36_479	86	18	bbb	N+3	0	0	0				32.3		0	0	0	0	0	0	0	SIS36-sgFUSION11
170726	SIS36_479	86	18	baaa	N+4	0	0	0				17		0	0	0	0	0	0	0	SIS36-sgFUSION11
170726	SIS36_479	86	18	baab	N+4	0	0	0				17		0	0	0	0	0	0	0	SIS36-sgFUSION11
170726	SIS36_479	86	18	bbaa	N+4	0	0	0				16.7		0	0	0	0	0	0	0	SIS36-sgFUSION11
170726	SIS36_479	86	18	bbab	N+4	0	0	0				16.7		0	0	0	0	0	0	0	SIS36-sgFUSION11
170726	SIS36_479	87	19	o	N	1	0	0				0.2	30	0	0	0	0	0	0	0	SIS36-sgFUSION11
170726	SIS36_479	87	19	a	N+1	1	0	0				22.5	40	0	0	0	0	0	0	0	SIS36-sgFUSION11
170726	SIS36_479	87	19	b	N+1	1	0	0				24.3	20	0	0	0	0	0	0	0	SIS36-sgFUSION11
170726	SIS36_479	87	19	aa	N+2	0	0	0				7.8		0	0	0	0	0	0	0	SIS36-sgFUSION11
170726	SIS36_479	87	19	ab	N+2	1	0	0				25.5	40	0	0	0	0	0	0	0	SIS36-sgFUSION11
170726	SIS36_479	87	19	ba	N+2	0	0	0				0.5		0	0	0	0	0	0	0	SIS36-sgFUSION11
170726	SIS36_479	87	19	bb	N+2	1	0	0				23.2	30	0	0	0	0	0	0	0	SIS36-sgFUSION11
170726	SIS36_479	87	19	aba	N+3	1	0	0				20.2	30	0	0	0	0	0	0	0	SIS36-sgFUSION11
170726	SIS36_479	87	19	abb	N+3	0	0	0				36.3		0	0	0	0	0	0	0	SIS36-sgFUSION11
170726	SIS36_479	87	19	bba	N+3	1	0	0				24.3	20	0	0	0	0	0	0	0	SIS36-sgFUSION11
170726	SIS36_479	87	19	bbb	N+3	1	0	0				26.3	20	0	0	0	0	0	0	0	SIS36-sgFUSION11
170726	SIS36_479	87	19	abaa	N+4	0	0	0				15.7		0	0	0	0	0	0	0	SIS36-sgFUSION11
170726	SIS36_479	87	19	abab	N+4	0	0	0				15.7		0	0	0	0	0	0	0	SIS36-sgFUSION11
170726	SIS36_479	87	19	bbaa	N+4	0	0	0				12.7		0	0	0	0	0	0	0	SIS36-sgFUSION11
170726	SIS36_479	87	19	bbab	N+4	0	0	0				12.7		0	0	0	0	0	0	0	SIS36-sgFUSION11
170726	SIS36_479	87	19	bbba	N+4	0	0	0				10.7		0	0	0	0	0	0	0	SIS36-sgFUSION11
170726	SIS36_479	87	19	bbbb	N+4	0	0	0				10.7		0	0	0	0	0	0	0	SIS36-sgFUSION11
170726	SIS36_479	88	20	o	N	1	0	0				11	30	0	0	0	0	1	0	0	SIS36-sgFUSION11
170726	SIS36_479	88	20	(a_b)	N+1	0	0	0			o	75		1	1	0	0	0	0	0	SIS36-sgFUSION11
170726	SIS36_479	89	21	o	N	0	0	0				86.5		0	0	0	0	0	0	0	SIS36-sgFUSION11
170726	SIS36_479	90	22	o	N	0	0	0				86.5		0	0	0	0	0	0	0	SIS36-sgFUSION11
170726	SIS36_479	91	23	o	1	1	0	0				7.4	20	0	0	0	0	0	0	0	SIS36-sgFUSION11
170726	SIS36_479	91	23	a	2	0	0	0				33.7		0	0	0	0	0	0	0	SIS36-sgFUSION11
170726	SIS36_479	91	23	b	2	0	0	0				33.7		0	0	0	0	0	0	0	SIS36-sgFUSION11
170726	SIS36_479	92	24	o	N	1	0	0				21.5	1890	0	0	0	1	0	0	0	SIS36-sgFUSION11
170726	SIS36_479	93	25	o	1	1	0	0				30.5	30	0	0	1	0	0	0	0	SIS36-sgFUSION11
170726	SIS36_479	93	25	a	2	0	0	0				30.5		0	0	0	0	0	0	0	SIS36-sgFUSION11
170726	SIS36_479	93	25	b	2	0	0	0				30.5		0	0	0	0	0	0	0	SIS36-sgFUSION11
170726	SIS36_479	93	25	c	2	0	0	0				30.5		0	0	0	0	0	0	0	SIS36-sgFUSION11
170726	SIS36_479	94	26	o	N	0	0	0				86.5		1	0	0	0	0	0	0	SIS36-sgFUSION11
170726	SIS36_479	95	27	o	N	1	0	0				2.6	50	0	0	0	0	1	0	0	SIS36-sgFUSION11
170726	SIS36_479	95	27	(a_b)	N+1	1	0	0			o	15	50	0	1	0	0	1	0	0	SIS36-sgFUSION11
170726	SIS36_479	95	27	((a_b)a_(a_b)b)	N+2	1	0	0			(a_b)	16.5	40	0	0	1	0	0	0	0	SIS36-sgFUSION11
170726	SIS36_479	95	27	((a_b)a_(a_b)b)a	N+3	0	0	0				50		1	0	0	0	0	0	0	SIS36-sgFUSION11
170726	SIS36_479	95	27	((a_b)a_(a_b)b)b	N+3	0	0	0				50		0	0	0	0	0	0	0	SIS36-sgFUSION11
170726	SIS36_479	95	27	((a_b)a_(a_b)b)c	N+3	0	0	0				50		0	0	0	0	0	0	0	SIS36-sgFUSION11
170726	SIS36_479	96	28	o	1	1	0	0				0.5	20	0	0	0	0	0	0	0	SIS36-sgFUSION11
170726	SIS36_479	96	28	a	2	1	0	0				18.8	20	0	0	0	0	0	0	0	SIS36-sgFUSION11
170726	SIS36_479	96	28	b	2	1	0	0				20	40	0	0	0	0	0	0	0	SIS36-sgFUSION11
170726	SIS36_479	96	28	aa	3	1	0	0				22	20	0	0	0	0	0	0	0	SIS36-sgFUSION11
170726	SIS36_479	96	28	ab	3	1	0	0				25.3	30	0	0	0	0	0	0	0	SIS36-sgFUSION11
170726	SIS36_479	96	28	ba	3	1	0	0				26.5	20	0	0	0	0	0	0	0	SIS36-sgFUSION11
170726	SIS36_479	96	28	bb	3	1	0	0				29.2	20	0	0	0	0	0	0	0	SIS36-sgFUSION11
170726	SIS36_479	96	28	aaa	4	1	0	0				14.5	20	0	0	0	0	0	0	0	SIS36-sgFUSION11
170726	SIS36_479	96	28	aab	4	1	0	0				15.3	20	0	0	0	0	0	0	0	SIS36-sgFUSION11
170726	SIS36_479	96	28	aba	4	1	0	0				15.2	20	0	0	0	0	0	0	0	SIS36-sgFUSION11
170726	SIS36_479	96	28	abb	4	1	0	0				14.5	30	0	0	0	0	0	0	0	SIS36-sgFUSION11
170726	SIS36_479	96	28	baa	4	1	0	0				16.3	20	0	0	0	0	0	0	0	SIS36-sgFUSION11
170726	SIS36_479	96	28	bab	4	0	0	0				16.8		0	0	0	0	0	0	0	SIS36-sgFUSION11
170726	SIS36_479	96	28	bba	4	0	0	0				14.2		0	0	0	0	0	0	0	SIS36-sgFUSION11
170726	SIS36_479	96	28	bbb	4	0	0	0				14.2		0	0	0	0	0	0	0	SIS36-sgFUSION11
170726	SIS36_479	96	28	aaaa	5	0	0	0				8		0	0	0	0	0	0	0	SIS36-sgFUSION11
170726	SIS36_479	96	28	aaab	5	0	0	0				8		0	0	0	0	0	0	0	SIS36-sgFUSION11
170726	SIS36_479	96	28	aaba	5	0	0	0				7.3		0	0	0	0	0	0	0	SIS36-sgFUSION11
170726	SIS36_479	96	28	aabb	5	0	0	0				7.3		0	0	0	0	0	0	0	SIS36-sgFUSION11
170726	SIS36_479	96	28	abaa	5	0	0	0				3.4		0	0	0	0	0	0	0	SIS36-sgFUSION11
170726	SIS36_479	96	28	abab	5	0	0	0				3.4		0	0	0	0	0	0	0	SIS36-sgFUSION11
170726	SIS36_479	96	28	abba	5	0	0	0				4.7		0	0	0	0	0	0	0	SIS36-sgFUSION11
170726	SIS36_479	96	28	abbb	5	0	0	0				4.7		0	0	0	0	0	0	0	SIS36-sgFUSION11
170726	SIS36_479	96	28	baaa	5	0	0	0				0.3		0	0	0	0	0	0	0	SIS36-sgFUSION11
170726	SIS36_479	96	28	baab	5	0	0	0				0.3		0	0	0	0	0	0	0	SIS36-sgFUSION11
170726	SIS36_479	97	29	o	1	1	0	0				25.5	20	0	0	0	0	0	0	0	SIS36-sgFUSION11
170726	SIS36_479	97	29	a	2	0	0	0				21.2		0	0	0	0	0	0	0	SIS36-sgFUSION11
170726	SIS36_479	97	29	b	2	0	0	0				21.2		0	0	0	0	0	0	0	SIS36-sgFUSION11
170726	SIS36_479	98	30	o	1	1	0	0				21.5	20	0	0	0	0	0	0	0	SIS36-sgFUSION11
170726	SIS36_479	98	30	a	2	1	0	0				22.3	30	0	0	0	0	0	0	0	SIS36-sgFUSION11
170726	SIS36_479	98	30	b	2	1	0	0				32.5	20	0	0	0	0	0	0	0	SIS36-sgFUSION11
170726	SIS36_479	98	30	aa	3	1	0	0				17	20	0	0	0	0	0	0	0	SIS36-sgFUSION11
170726	SIS36_479	98	30	ab	3	1	0	0				18.3	30	0	0	0	0	0	0	0	SIS36-sgFUSION11
170726	SIS36_479	98	30	ba	3	0	0	0				13.5		0	0	0	0	0	0	0	SIS36-sgFUSION11
170726	SIS36_479	98	30	bb	3	0	0	0				13.5		0	0	0	0	0	0	0	SIS36-sgFUSION11
170726	SIS36_479	98	30	aaa	4	0	0	0				6.2		0	0	0	0	0	0	0	SIS36-sgFUSION11
170726	SIS36_479	98	30	aab	4	0	0	0				6.2		0	0	0	0	0	0	0	SIS36-sgFUSION11
170726	SIS36_479	98	30	aba	4	0	0	0				4.7		0	0	0	0	0	0	0	SIS36-sgFUSION11
170726	SIS36_479	98	30	abb	4	0	0	0				4.7		0	0	0	0	0	0	0	SIS36-sgFUSION11
170726	SIS36_479	99	31	o	N	0	0	0				86.5		1	0	0	0	0	0	0	SIS36-sgFUSION11
170726	SIS36_479	100	32	o	N	0	0	0				86.5		0	1	0	0	0	0	0	SIS36-sgFUSION11
170726	SIS36_479	101	33	o	N	0	1	0				24.2		1	0	0	0	0	0	0	SIS36-sgFUSION11
170726	SIS36_479	102	34	o	N	1	0	0				26	30	0	0	0	0	0	0	0	SIS36-sgFUSION11
170726	SIS36_479	102	34	a	N+1	0	0	0				60.1		1	0	0	0	0	0	0	SIS36-sgFUSION11
170726	SIS36_479	102	34	b	N+1	0	0	0				60.1		0	0	0	0	0	0	0	SIS36-sgFUSION11
170726	SIS36_479	103	35	o	N	0	0	0				86.5		0	0	0	0	0	0	0	SIS36-sgFUSION11
170726	SIS36_479	104	36	o	1	1	0	0				11.5	30	0	0	0	0	0	0	0	SIS36-sgFUSION11
170726	SIS36_479	104	36	a	2	0	0	0				11.4		0	0	0	0	0	0	0	SIS36-sgFUSION11
170726	SIS36_479	104	36	b	2	0	0	0				11.4		0	0	0	0	0	0	0	SIS36-sgFUSION11
170726	SIS36_479	105	37	o	1	1	0	0				35.5	30	0	0	0	0	0	0	0	SIS36-sgFUSION11
170726	SIS36_479	105	37	a	2	0	0	0				21.4		0	0	0	0	0	0	0	SIS36-sgFUSION11
170726	SIS36_479	105	37	b	2	0	0	0				21.4		0	0	0	0	0	0	0	SIS36-sgFUSION11
170726	SIS36_479	106	38	o	N	1	0	0				47.5	20	0	0	0	0	0	0	0	SIS36-sgFUSION11
170726	SIS36_479	106	38	a	N+1	0	0	0				27.5		0	0	0	0	0	0	1	SIS36-sgFUSION11
170726	SIS36_479	106	38	b	N+1	1	0	0				29.7	30	0	0	0	0	0	0	0	SIS36-sgFUSION11
170726	SIS36_479	106	38	ba	N+2	0	0	0				8.5		1	0	0	0	0	0	0	SIS36-sgFUSION11
170726	SIS36_479	106	38	bb	N+2	0	0	0				8.5		1	0	0	0	0	0	0	SIS36-sgFUSION11
170726	SIS36_479	107	39	o	1	1	0	0				7.2	30	0	0	0	0	0	0	0	SIS36-sgFUSION11
170726	SIS36_479	107	39	a	2	1	0	0				18.3	30	0	0	0	0	0	0	0	SIS36-sgFUSION11
170726	SIS36_479	107	39	b	2	1	0	0				19.7	30	0	0	0	0	0	0	0	SIS36-sgFUSION11
170726	SIS36_479	107	39	aa	3	1	0	0				13.3	20	0	0	0	0	0	0	0	SIS36-sgFUSION11
170726	SIS36_479	107	39	ab	3	1	0	0				24	30	0	0	0	0	0	0	0	SIS36-sgFUSION11
170726	SIS36_479	107	39	ba	3	1	0	0				15.5	20	0	0	0	0	0	0	0	SIS36-sgFUSION11
170726	SIS36_479	107	39	bb	3	1	0	0				14.8	30	0	0	0	0	0	0	0	SIS36-sgFUSION11
170726	SIS36_479	107	39	aaa	4	0	0	0				11.2		0	0	0	0	0	0	0	SIS36-sgFUSION11
170726	SIS36_479	107	39	aab	4	0	0	0				11.2		0	0	0	0	0	0	0	SIS36-sgFUSION11
170726	SIS36_479	107	39	aba	4	0	0	0				0.3		0	0	0	0	0	0	0	SIS36-sgFUSION11
170726	SIS36_479	107	39	abb	4	0	0	0				0.3		0	0	0	0	0	0	0	SIS36-sgFUSION11
170726	SIS36_479	107	39	baa	4	0	0	0				7.7		0	0	0	0	0	0	0	SIS36-sgFUSION11
170726	SIS36_479	107	39	bab	4	0	0	0				7.7		0	0	0	0	0	0	0	SIS36-sgFUSION11
170726	SIS36_479	107	39	bba	4	0	0	0				8.2		0	0	0	0	0	0	0	SIS36-sgFUSION11
170726	SIS36_479	107	39	bbb	4	0	0	0				8.2		0	0	0	0	0	0	0	SIS36-sgFUSION11
170726	SIS36_479	108	40	o	N	0	0	0				76		0	0	0	0	0	0	0	SIS36-sgFUSION11
170726	SIS36_479	109	41	o	1	1	0	0				29.2	30	0	0	0	0	0	0	0	SIS36-sgFUSION11
170726	SIS36_479	109	41	a	2	0	0	0				8.6		1	0	0	0	0	0	0	SIS36-sgFUSION11
170726	SIS36_479	109	41	b	2	0	0	0				8.6		1	0	0	0	0	0	0	SIS36-sgFUSION11
170726	SIS36_479	110	42	o	N	1	0	0				18	450	0	0	0	0	0	0	0	SIS36-sgFUSION11
170726	SIS36_479	110	42	a	N+1	0	0	0				12.7		0	0	0	0	0	0	1	SIS36-sgFUSION11
170726	SIS36_479	110	42	b	N+1	1	0	0				14.2	20	0	0	0	0	0	0	0	SIS36-sgFUSION11
170726	SIS36_479	110	42	ba	N+2	0	0	0				16.2		0	0	0	0	0	0	1	SIS36-sgFUSION11
170726	SIS36_479	110	42	bb	N+2	0	0	0				16.2		0	0	0	0	0	0	1	SIS36-sgFUSION11
170726	SIS36_479	111	43	o	N	1	0	0				18	450	0	0	0	0	0	0	0	SIS36-sgFUSION11
170726	SIS36_479	111	43	a	N+1	1	0	0				33.7	20	0	0	0	0	0	0	0	SIS36-sgFUSION11
170726	SIS36_479	111	43	b	N+1	1	0	0				33.7	20	1	0	0	0	0	0	0	SIS36-sgFUSION11
170726	SIS36_479	111	43	aa	N+2	0	0	0				27		0	0	0	0	0	0	0	SIS36-sgFUSION11
170726	SIS36_479	111	43	ab	N+2	0	0	0				27		0	0	0	0	0	0	0	SIS36-sgFUSION11
170726	SIS36_479	111	43	ba	N+2	0	0	0				27		0	0	0	0	0	0	0	SIS36-sgFUSION11
170726	SIS36_479	111	43	bb	N+2	0	0	0				27		0	0	0	0	0	0	0	SIS36-sgFUSION11
170726	SIS36_479	112	44	o	N	0	1	0				77.2		1	0	0	0	0	0	0	SIS36-sgFUSION11
170726	SIS36_479	113	45	o	N	0	0	0				86.5		1	0	0	0	0	0	0	SIS36-sgFUSION11
170726	SIS36_479	114	46	o	N	1	0	0				15	20	0	0	0	0	0	0	0	SIS36-sgFUSION11
170726	SIS36_479	114	46	a	N+1	1	0	0				20.2	30	0	0	0	0	0	0	0	SIS36-sgFUSION11
170726	SIS36_479	114	46	b	N+1	0	0	0				71.2		0	0	0	0	0	0	0	SIS36-sgFUSION11
170726	SIS36_479	114	46	aa	N+2	1	0	0				19.7	20	0	0	0	0	0	0	0	SIS36-sgFUSION11
170726	SIS36_479	114	46	ab	N+2	0	0	0				50.5		0	0	0	0	0	0	0	SIS36-sgFUSION11
170726	SIS36_479	114	46	aaa	N+3	0	0	0				30.5		0	0	0	0	0	0	0	SIS36-sgFUSION11
170726	SIS36_479	114	46	aab	N+3	0	0	0				30.5		0	0	0	0	0	0	0	SIS36-sgFUSION11
170803	SIS36_479	115	47	o	N	1	0	0				4.8	36	0	0	0	0	0	0	0	SIS36-sgFUSION11
170803	SIS36_479	115	47	a	N+1	1	0	0				22	36	0	0	0	0	0	0	0	SIS36-sgFUSION11
170803	SIS36_479	115	47	b	N+1	0	0	0				38.6		0	0	0	0	0	0	0	SIS36-sgFUSION11
170803	SIS36_479	115	47	aa	N+2	0	0	0				27.4		0	0	0	0	0	0	0	SIS36-sgFUSION11
170803	SIS36_479	115	47	ab	N+2	0	0	0				32		1	0	0	0	0	0	0	SIS36-sgFUSION11
170803	SIS36_479	116	48	o	N	0	0	0				86.5		1	0	0	0	0	0	0	SIS36-sgFUSION11
170803	SIS36_479	117	49	o	N	1	0	0				1.2	36	0	0	0	0	0	0	0	SIS36-sgFUSION11
170803	SIS36_479	117	49	a	N+1	1	0	0				26.2	36	0	0	0	0	0	0	0	SIS36-sgFUSION11
170803	SIS36_479	117	49	b	N+1	0	1	0				23		0	0	0	0	0	0	0	SIS36-sgFUSION11
170803	SIS36_479	117	49	aa	N+2	0	0	0				39.4		0	0	0	0	0	0	1	SIS36-sgFUSION11
170803	SIS36_479	117	49	ab	N+2	0	0	0				54.4		0	0	0	0	0	0	0	SIS36-sgFUSION11
170803	SIS36_479	118	50	o	N	1	0	0				11.2	24	0	0	0	0	0	0	0	SIS36-sgFUSION11
170803	SIS36_479	118	50	a	N+1	1	0	0				21.2	24	0	0	0	0	0	0	0	SIS36-sgFUSION11
170803	SIS36_479	118	50	b	N+1	1	0	0				17.4	72	0	0	0	0	0	0	0	SIS36-sgFUSION11
170803	SIS36_479	118	50	aa	N+2	0	0	0				0.8		0	0	0	0	0	0	0	SIS36-sgFUSION11
170803	SIS36_479	118	50	ab	N+2	1	0	0				17.8	36	0	0	0	0	0	0	0	SIS36-sgFUSION11
170803	SIS36_479	118	50	ba	N+2	1	0	0				18	24	0	0	0	0	0	0	0	SIS36-sgFUSION11
170803	SIS36_479	118	50	bb	N+2	1	0	0				18.8	24	0	0	0	0	0	0	0	SIS36-sgFUSION11
170803	SIS36_479	118	50	aba	N+3	1	0	0				14.4	24	0	0	0	0	0	0	0	SIS36-sgFUSION11
170803	SIS36_479	118	50	abb	N+3	1	0	0				15.2	24	0	0	0	0	0	0	0	SIS36-sgFUSION11
170803	SIS36_479	118	50	baa	N+3	1	0	0				17.8	36	0	0	0	0	0	0	0	SIS36-sgFUSION11
170803	SIS36_479	118	50	bab	N+3	1	0	0				16.8	24	0	0	0	0	0	0	0	SIS36-sgFUSION11
170803	SIS36_479	118	50	bba	N+3	1	0	0				14.6	24	0	0	0	0	0	0	0	SIS36-sgFUSION11
170803	SIS36_479	118	50	bbb	N+3	1	0	0				15	36	0	0	0	0	0	0	0	SIS36-sgFUSION11
170803	SIS36_479	118	50	abaa	N+4	0	0	0				16.6		0	0	0	0	0	0	0	SIS36-sgFUSION11
170803	SIS36_479	118	50	abab	N+4	0	0	0				16.6		0	0	0	0	0	0	0	SIS36-sgFUSION11
170803	SIS36_479	118	50	abba	N+4	0	0	0				15.8		0	0	0	0	0	0	0	SIS36-sgFUSION11
170803	SIS36_479	118	50	abbb	N+4	0	0	0				15.8		0	0	0	0	0	0	0	SIS36-sgFUSION11
170803	SIS36_479	118	50	baaa	N+4	0	0	0				16		0	0	0	0	0	0	0	SIS36-sgFUSION11
170803	SIS36_479	118	50	baab	N+4	0	0	0				16		0	0	0	0	0	0	0	SIS36-sgFUSION11
170803	SIS36_479	118	50	baba	N+4	0	0	0				17.2		0	0	0	0	0	0	0	SIS36-sgFUSION11
170803	SIS36_479	118	50	babb	N+4	0	0	0				17.2		0	0	0	0	0	0	0	SIS36-sgFUSION11
170803	SIS36_479	118	50	bbaa	N+4	0	0	0				18.6		0	0	0	0	0	0	0	SIS36-sgFUSION11
170803	SIS36_479	118	50	bbab	N+4	0	0	0				18.6		0	0	0	0	0	0	0	SIS36-sgFUSION11
170803	SIS36_479	118	50	bbba	N+4	0	0	0				18.4		0	0	0	0	0	0	0	SIS36-sgFUSION11
170803	SIS36_479	118	50	bbbb	N+4	0	0	0				18.4		0	0	0	0	0	0	0	SIS36-sgFUSION11
170803	SIS36_479	119	51	o	N	1	0	0				9.5	30	0	0	0	0	0	0	0	SIS36-sgFUSION11
170803	SIS36_479	119	51	a	N+1	1	0	0				21.8	24	0	0	0	0	0	0	0	SIS36-sgFUSION11
170803	SIS36_479	119	51	b	N+1	1	0	0				18	24	0	0	0	0	0	0	0	SIS36-sgFUSION11
170803	SIS36_479	119	51	aa	N+2	1	0	0				16.8	12	0	0	0	0	0	0	0	SIS36-sgFUSION11
170803	SIS36_479	119	51	ab	N+2	1	0	0				18.2	24	0	0	0	0	0	0	0	SIS36-sgFUSION11
170803	SIS36_479	119	51	ba	N+2	1	0	0				15.6	120	0	0	0	0	0	0	0	SIS36-sgFUSION11
170803	SIS36_479	119	51	bb	N+2	1	0	0				14.6	12	0	0	0	0	0	0	0	SIS36-sgFUSION11
170803	SIS36_479	119	51	aaa	N+3	1	0	0				16.6	12	0	0	0	0	0	0	0	SIS36-sgFUSION11
170803	SIS36_479	119	51	aab	N+3	0	0	0				37.3		0	0	0	0	0	0	0	SIS36-sgFUSION11
170803	SIS36_479	119	51	aba	N+3	1	0	0				20	24	0	0	0	0	0	0	0	SIS36-sgFUSION11
170803	SIS36_479	119	51	abb	N+3	1	0	0				21.6	36	1	0	0	0	0	0	0	SIS36-sgFUSION11
170803	SIS36_479	119	51	baa	N+3	1	0	0				17.2	24	0	0	0	0	0	0	0	SIS36-sgFUSION11
170803	SIS36_479	119	51	bab	N+3	1	0	0				15.8	24	0	0	0	0	0	0	0	SIS36-sgFUSION11
170803	SIS36_479	119	51	bba	N+3	1	0	0				19.2	12	0	0	0	0	0	0	0	SIS36-sgFUSION11
170803	SIS36_479	119	51	bbb	N+3	1	0	0				20	24	0	0	0	0	0	0	0	SIS36-sgFUSION11
170803	SIS36_479	119	51	aaaa	N+4	0	0	0				17		0	0	0	0	0	0	0	SIS36-sgFUSION11
170803	SIS36_479	119	51	aaab	N+4	0	0	0				17		0	0	0	0	0	0	0	SIS36-sgFUSION11
170803	SIS36_479	119	51	abaa	N+4	0	0	0				11.8		0	0	0	0	0	0	0	SIS36-sgFUSION11
170803	SIS36_479	119	51	abab	N+4	0	0	0				11.8		0	0	0	0	0	0	0	SIS36-sgFUSION11
170803	SIS36_479	119	51	abba	N+4	0	0	0				10		0	0	0	0	0	0	0	SIS36-sgFUSION11
170803	SIS36_479	119	51	abbb	N+4	0	0	0				10		0	0	0	0	0	0	0	SIS36-sgFUSION11
170803	SIS36_479	119	51	baaa	N+4	0	0	0				19.4		0	0	0	0	0	0	0	SIS36-sgFUSION11
170803	SIS36_479	119	51	baab	N+4	0	0	0				19.4		0	0	0	0	0	0	0	SIS36-sgFUSION11
170803	SIS36_479	119	51	baba	N+4	0	0	0				20.8		0	0	0	0	0	0	0	SIS36-sgFUSION11
170803	SIS36_479	119	51	babb	N+4	0	0	0				20.8		0	0	0	0	0	0	0	SIS36-sgFUSION11
170803	SIS36_479	119	51	bbaa	N+4	0	0	0				20.4		0	0	0	0	0	0	0	SIS36-sgFUSION11
170803	SIS36_479	119	51	bbab	N+4	0	0	0				20.4		0	0	0	0	0	0	0	SIS36-sgFUSION11
170803	SIS36_479	119	51	bbba	N+4	0	0	0				19.4		0	0	0	0	0	0	0	SIS36-sgFUSION11
170803	SIS36_479	119	51	bbbb	N+4	0	0	0				19.4		0	0	0	0	0	0	0	SIS36-sgFUSION11
170803	SIS36_479	120	52	o	N	0	0	0				13.6		0	0	0	0	0	0	1	SIS36-sgFUSION11
170803	SIS36_479	121	53	o	N	0	0	0				19		0	0	0	0	0	0	1	SIS36-sgFUSION11
170803	SIS36_479	122	54	o	N	1	0	0				11.8	36	0	0	0	0	0	0	0	SIS36-sgFUSION11
170803	SIS36_479	122	54	a	N+1	0	0	0				70.6		0	0	0	0	0	0	0	SIS36-sgFUSION11
170803	SIS36_479	122	54	b	N+1	1	0	0				25.6	48	0	0	0	0	0	0	0	SIS36-sgFUSION11
170803	SIS36_479	122	54	ba	N+2	0	0	0				44.2		0	0	0	0	0	0	0	SIS36-sgFUSION11
170803	SIS36_479	122	54	bb	N+2	0	0	0				44.2		0	0	0	0	0	0	0	SIS36-sgFUSION11
170803	SIS36_479	123	55	o	1	1	0	0				11	12	0	0	0	0	0	0	0	SIS36-sgFUSION11
170803	SIS36_479	123	55	a	2	1	0	0				22	24	0	0	0	0	0	0	0	SIS36-sgFUSION11
170803	SIS36_479	123	55	b	2	0	0	0				23.8		0	0	0	0	0	0	0	SIS36-sgFUSION11
170803	SIS36_479	123	55	aa	3	0	0	0				1.4		0	0	0	0	0	0	0	SIS36-sgFUSION11
170803	SIS36_479	123	55	ab	3	0	0	0				1.4		0	0	0	0	0	0	0	SIS36-sgFUSION11
170803	SIS36_479	124	56	o	1	0	0	0				24		1	0	0	0	0	0	0	SIS36-sgFUSION11
170803	SIS36_479	125	57	o	1	0	0	0				46		1	0	0	0	0	0	0	SIS36-sgFUSION11
170803	SIS36_479	126	58	o	1	0	1	0				32.8		0	0	0	0	0	0	0	SIS36-sgFUSION11
170803	SIS36_479	127	59	o	1	0	0	0				30		0	0	0	0	0	0	0	SIS36-sgFUSION11
170803	SIS36_479	128	60	o	N	0	0	0				83		0	0	0	0	0	0	0	SIS36-sgFUSION11
170803	SIS36_479	129	61	o	1	0	0	0				28		0	0	0	0	0	0	0	SIS36-sgFUSION11
170803	SIS36_479	130	62	o	1	1	0	0				17	24	0	0	0	0	0	0	0	SIS36-sgFUSION11
170803	SIS36_479	130	62	a	2	0	0	0				18.8		0	0	0	0	0	0	0	SIS36-sgFUSION11
170803	SIS36_479	130	62	b	2	1	0	0				16.8	12	0	0	0	0	0	0	0	SIS36-sgFUSION11
170803	SIS36_479	130	62	ba	3	0	0	0				18.8		0	0	0	0	0	0	0	SIS36-sgFUSION11
170803	SIS36_479	130	62	bb	3	0	0	0				16.8		0	0	0	0	0	0	0	SIS36-sgFUSION11
170803	SIS36_479	131	63	o	N	0	0	0				86		0	0	0	0	0	0	0	SIS36-sgFUSION11
170803	SIS36_479	132	64	o	N	1	0	0				18.8	36	0	0	0	0	0	0	0	SIS36-sgFUSION11
170803	SIS36_479	132	64	a	N+1	1	0	0				18.8	36	0	0	0	0	0	0	0	SIS36-sgFUSION11
170803	SIS36_479	132	64	b	N+1	1	0	0				30.6	36	0	0	0	0	0	0	0	SIS36-sgFUSION11
170803	SIS36_479	132	64	aa	N+2	0	0	0				45		1	0	0	0	0	0	0	SIS36-sgFUSION11
170803	SIS36_479	132	64	ab	N+2	0	0	0				45		1	0	0	0	0	0	0	SIS36-sgFUSION11
170803	SIS36_479	132	64	ba	N+2	0	0	0				33		0	0	0	0	0	0	0	SIS36-sgFUSION11
170803	SIS36_479	132	64	bb	N+2	0	0	0				33		0	0	0	0	0	0	0	SIS36-sgFUSION11
170803	SIS36_479	133	65	o	N	1	0	0				27.6	24	0	0	0	0	0	0	0	SIS36-sgFUSION11
170803	SIS36_479	133	65	a	N+1	1	0	0				40.2	888	1	0	0	0	0	1	0	SIS36-sgFUSION11
170803	SIS36_479	133	65	b	N+1	0	0	0				49.6		1	0	0	0	0	0	1	SIS36-sgFUSION11
170803	SIS36_479	134	66	o	1	1	0	0				2.5	24	0	0	0	0	0	0	0	SIS36-sgFUSION11
170803	SIS36_479	134	66	a	2	1	0	0				28.4	24	0	0	0	0	0	0	0	SIS36-sgFUSION11
170803	SIS36_479	134	66	b	2	1	0	0				33.8	36	0	0	0	0	0	0	0	SIS36-sgFUSION11
170803	SIS36_479	134	66	aa	3	0	0	0				30		0	0	0	0	0	0	0	SIS36-sgFUSION11
170803	SIS36_479	134	66	ab	3	0	0	0				30		1	0	0	0	0	0	0	SIS36-sgFUSION11
170803	SIS36_479	134	66	ba	3	0	0	0				24.4		0	0	0	0	0	0	0	SIS36-sgFUSION11
170803	SIS36_479	134	66	bb	3	0	0	0				24.4		0	0	0	0	0	0	0	SIS36-sgFUSION11
170803	SIS36_479	135	67	o	1	1	0	0				9.5	24	0	0	0	0	0	0	0	SIS36-sgFUSION11
170803	SIS36_479	135	67	a	2	0	0	0				16.8		0	0	0	0	0	0	0	SIS36-sgFUSION11
170803	SIS36_479	135	67	b	2	0	0	0				16.8		0	0	0	0	0	0	0	SIS36-sgFUSION11
170803	SIS36_479	136	68	o	N	0	1	0				4.4		0	0	0	0	0	0	0	SIS36-sgFUSION11
170803	SIS36_479	137	69	o	N	1	0	0				14.6	24	0	0	0	0	0	0	0	SIS36-sgFUSION11
170803	SIS36_479	137	69	a	N+1		0	1	138b			8.5		0	0	0	0	0	0	0	SIS36-sgFUSION11
170803	SIS36_479	137	69	b	N+1	1	0	0				16.4	24	0	0	0	0	0	0	0	SIS36-sgFUSION11
170803	SIS36_479	137	69	(a^138b)	N+1	1	0	0		a 138b		9.8	24	0	1	1	0	1	0	0	SIS36-sgFUSION11
170803	SIS36_479	137	69	((a^138b)a_(a^138b)b)	N+2	1	0	0			(a^138b)	19	24	0	1	1	0	0	0	0	SIS36-sgFUSION11
170803	SIS36_479	137	69	(a^138b)c	N+2		0	1	((a^138b)a_(a^138b)b)c			32		1	1	0	0	0	0	0	SIS36-sgFUSION11
170803	SIS36_479	137	69	ba	N+2	0	0	0				51.2		0	0	0	0	0	0	0	SIS36-sgFUSION11
170803	SIS36_479	137	69	bb	N+2	1	0	0				30.8	12	0	0	0	0	0	0	0	SIS36-sgFUSION11
170803	SIS36_479	137	69	((a^138b)a_(a^138b)b)a	N+3	0	0	0				24.8		0	0	0	0	0	0	0	SIS36-sgFUSION11
170803	SIS36_479	137	69	((a^138b)a_(a^138b)b)b	N+3	0	0	0				24.8		0	0	0	0	0	0	0	SIS36-sgFUSION11
170803	SIS36_479	137	69	((a^138b)a_(a^138b)b)c	N+3		0	1	(a^138b)c			7.2		0	0	0	0	0	0	0	SIS36-sgFUSION11
170803	SIS36_479	137	69	((a^138b)c^((a^138b)a_(a^138b)b)c)	N+3	0	0	0		(a^138b)c ((a^138b)a_(a^138b)b)c		17.4		1	1	0	0	0	0	0	SIS36-sgFUSION11
170803	SIS36_479	137	69	bba	N+3	0	0	0				20.2		0	0	0	0	0	0	0	SIS36-sgFUSION11
170803	SIS36_479	137	69	bbb	N+3	1	0	0				19	12	0	0	0	0	0	0	0	SIS36-sgFUSION11
170803	SIS36_479	137	69	bbba	N+4	0	0	0				1		0	0	0	0	0	0	0	SIS36-sgFUSION11
170803	SIS36_479	137	69	bbbb	N+4	0	0	0				1		0	0	0	0	0	0	0	SIS36-sgFUSION11
170803	SIS36_479	138	70	o	N	1	0	0				10.4	24	0	0	0	0	0	0	0	SIS36-sgFUSION11
170803	SIS36_479	138	70	a	N+1	1	0	0				17	24	0	0	0	0	0	0	0	SIS36-sgFUSION11
170803	SIS36_479	138	70	b	N+1		0	1	137a			12.8		0	0	0	0	0	0	0	SIS36-sgFUSION11
170803	SIS36_479	138	70	aa	N+2	0	0	0				9.2		0	0	0	0	0	0	1	SIS36-sgFUSION11
170803	SIS36_479	138	70	ab	N+2	0	0	0				9.2		0	0	0	0	0	0	1	SIS36-sgFUSION11
170803	SIS36_479	139	71	o	N	1	0	0				12.4	24	0	0	0	0	0	0	0	SIS36-sgFUSION11
170803	SIS36_479	139	71	a	N+1	0	0	0				70.2		0	0	0	0	0	0	0	SIS36-sgFUSION11
170803	SIS36_479	139	71	b	N+1	0	0	0				70.2		0	0	0	0	0	0	0	SIS36-sgFUSION11
170803	SIS36_479	140	72	o	N	1	0	0				11.8	24	0	0	0	0	0	0	0	SIS36-sgFUSION11
170803	SIS36_479	140	72	a	N+1	0	0	0				60.4		0	0	0	0	0	0	1	SIS36-sgFUSION11
170803	SIS36_479	140	72	b	N+1	0	0	0				70.8		0	0	0	0	0	0	0	SIS36-sgFUSION11
170803	SIS36_479	141	73	o	1	1	0	0				10.3	24	0	0	0	0	0	0	0	SIS36-sgFUSION11
170803	SIS36_479	141	73	a	2	0	0	0				12		0	0	0	0	0	0	0	SIS36-sgFUSION11
170803	SIS36_479	141	73	b	2	0	0	0				12		1	0	0	0	0	0	0	SIS36-sgFUSION11
170803	SIS36_479	142	74	o	N	1	0	0				11.6	36	0	0	0	0	0	0	0	SIS36-sgFUSION11
170803	SIS36_479	142	74	a	N+1	0	1	0				46.4		1	0	0	0	0	0	0	SIS36-sgFUSION11
170803	SIS36_479	142	74	b	N+1	0	0	0				70.8		0	0	0	0	0	0	0	SIS36-sgFUSION11
170803	SIS36_479	143	75	o	N	1	0	0				7.6	36	0	0	0	0	0	0	0	SIS36-sgFUSION11
170803	SIS36_479	143	75	a	N+1	0	0	0				74.8		0	0	0	0	0	0	0	SIS36-sgFUSION11
170803	SIS36_479	143	75	b	N+1	1	0	0				29.8	60	0	0	0	0	0	0	0	SIS36-sgFUSION11
170803	SIS36_479	143	75	ba	N+2	0	0	0				44		0	0	0	0	0	0	0	SIS36-sgFUSION11
170803	SIS36_479	143	75	bb	N+2	0	0	0				44		0	0	0	0	0	0	0	SIS36-sgFUSION11
170803	SIS36_479	144	76	o	N	1	0	0				11.2	24	0	0	0	0	0	0	0	SIS36-sgFUSION11
170803	SIS36_479	144	76	a	N+1	0	0	0				71.4		0	0	0	0	0	0	0	SIS36-sgFUSION11
170803	SIS36_479	144	76	b	N+1	0	0	0				71.4		0	0	0	0	0	0	0	SIS36-sgFUSION11
170803	SIS36_479	145	77	o	N	1	0	0				7	36	0	0	1	0	0	0	0	SIS36-sgFUSION11
170803	SIS36_479	145	77	a	N+1	1	0	0				21.6	60	0	0	0	0	0	0	0	SIS36-sgFUSION11
170803	SIS36_479	145	77	b	N+1	0	1	0				37.4		0	0	0	0	0	0	0	SIS36-sgFUSION11
170803	SIS36_479	145	77	c	N+1	1	0	0				19.2	48	0	0	0	0	0	0	0	SIS36-sgFUSION11
170803	SIS36_479	145	77	aa	N+2	0	0	0				52.8		1	0	0	0	0	0	0	SIS36-sgFUSION11
170803	SIS36_479	145	77	ab	N+2	0	0	0				52.8		0	0	0	0	0	0	0	SIS36-sgFUSION11
170803	SIS36_479	145	77	ca	N+2	0	0	0				55.4		0	0	0	0	0	0	0	SIS36-sgFUSION11
170803	SIS36_479	145	77	cb	N+2	0	0	0				55.4		0	0	0	0	0	0	0	SIS36-sgFUSION11
170803	SIS36_479	146	78	o	N	1	0	0				11	24	0	0	0	0	0	0	0	SIS36-sgFUSION11
170803	SIS36_479	146	78	a	N+1	0	0	0				6		0	0	0	0	0	0	1	SIS36-sgFUSION11
170803	SIS36_479	146	78	b	N+1	0	0	0				6		0	0	0	0	0	0	1	SIS36-sgFUSION11
170803	SIS36_479	147	79	o	N	0	0	0				83		0	0	0	0	0	0	0	SIS36-sgFUSION11
170803	SIS36_479	148	80	o	N	1	0	0				0	60	0	0	0	0	0	0	0	SIS36-sgFUSION11
170803	SIS36_479	148	80	a	N+1	0	1	0				41.8		0	0	0	0	0	0	0	SIS36-sgFUSION11
170803	SIS36_479	148	80	b	N+1	0	0	0				70.2		0	0	0	0	0	0	1	SIS36-sgFUSION11
170803	SIS36_479	149	81	o	N	0	0	0				83		0	0	0	0	0	0	0	SIS36-sgFUSION11
170803	SIS36_479	150	82	o	N	0	0	0				83		0	0	0	0	0	0	0	SIS36-sgFUSION11
170803	SIS36_479	151	83	o	N	1	0	0				47.8	72	0	0	0	1	0	0	0	SIS36-sgFUSION11
170803	SIS36_479	152	84	o	N	1	0	0				4.2	48	0	0	0	0	0	0	0	SIS36-sgFUSION11
170803	SIS36_479	152	84	a	N+1	0	0	0				17.6		0	0	0	0	0	0	1	SIS36-sgFUSION11
170803	SIS36_479	152	84	b	N+1	0	0	0				18		0	0	0	0	0	0	1	SIS36-sgFUSION11
170803	SIS36_479	153	85	o	N	1	0	0				5.4	36	0	0	0	0	0	0	0	SIS36-sgFUSION11
170803	SIS36_479	153	85	a	N+1	0	0	0				17.8		0	0	0	0	0	0	1	SIS36-sgFUSION11
170803	SIS36_479	153	85	b	N+1	0	0	0				17.8		0	0	0	0	0	0	1	SIS36-sgFUSION11
170803	SIS36_479	154	86	o	N	0	0	0				83		0	1	0	0	0	0	0	SIS36-sgFUSION11
170803	SIS36_479	155	87	o	1	1	0	0				0	30	0	0	0	0	0	0	0	SIS36-sgFUSION11
170803	SIS36_479	155	87	a	2	1	0	0				19.6	24	0	0	0	0	0	0	0	SIS36-sgFUSION11
170803	SIS36_479	155	87	b	2	1	0	0				18.2	24	0	0	0	0	0	0	0	SIS36-sgFUSION11
170803	SIS36_479	155	87	aa	3	0	0	0				3.4		0	0	0	0	0	0	0	SIS36-sgFUSION11
170803	SIS36_479	155	87	ab	3	0	0	0				3.4		0	0	0	0	0	0	0	SIS36-sgFUSION11
170803	SIS36_479	155	87	ba	3	0	0	0				4.8		0	0	0	0	0	0	0	SIS36-sgFUSION11
170803	SIS36_479	155	87	bb	3	0	0	0				4.8		0	0	0	0	0	0	0	SIS36-sgFUSION11
170803	SIS36_479	156	88	o	N	1	0	0				13.2	36	0	0	0	0	0	0	0	SIS36-sgFUSION11
170803	SIS36_479	156	88	a	N+1	1	0	0				19	24	0	0	0	0	0	0	0	SIS36-sgFUSION11
170803	SIS36_479	156	88	b	N+1	1	0	0				21	24	0	0	0	0	0	0	0	SIS36-sgFUSION11
170803	SIS36_479	156	88	aa	N+2	1	0	0				17.8	24	0	0	0	0	0	0	0	SIS36-sgFUSION11
170803	SIS36_479	156	88	ab	N+2	1	0	0				18.6	24	0	0	0	0	0	0	0	SIS36-sgFUSION11
170803	SIS36_479	156	88	ba	N+2	1	0	0				20.8	24	0	0	0	0	0	0	0	SIS36-sgFUSION11
170803	SIS36_479	156	88	bb	N+2	1	0	0				17.8	48	0	0	0	0	0	0	0	SIS36-sgFUSION11
170803	SIS36_479	156	88	aaa	N+3	0	0	0				31.6		1	0	0	0	0	0	0	SIS36-sgFUSION11
170803	SIS36_479	156	88	aab	N+3	0	0	0				31.6		0	0	0	0	0	0	0	SIS36-sgFUSION11
170803	SIS36_479	156	88	aba	N+3	0	0	0				30.8		0	0	0	0	0	0	0	SIS36-sgFUSION11
170803	SIS36_479	156	88	abb	N+3	0	0	0				30.8		0	0	0	0	0	0	0	SIS36-sgFUSION11
170803	SIS36_479	156	88	baa	N+3	0	0	0				26.6		0	0	0	0	0	0	0	SIS36-sgFUSION11
170803	SIS36_479	156	88	bab	N+3	0	0	0				26.6		0	0	0	0	0	0	0	SIS36-sgFUSION11
170803	SIS36_479	156	88	bba	N+3	1	0	0				21	48	0	0	0	0	0	0	0	SIS36-sgFUSION11
170803	SIS36_479	156	88	bbb	N+3	0	0	0				29.2		0	0	0	0	0	0	0	SIS36-sgFUSION11
170803	SIS36_479	156	88	bbaa	N+4	0	0	0				7.4		0	0	0	0	0	0	0	SIS36-sgFUSION11
170803	SIS36_479	156	88	bbab	N+4	0	0	0				7.4		0	0	0	0	0	0	0	SIS36-sgFUSION11
170803	SIS36_479	157	89	o	N	0	0	0				15.8		0	0	0	0	0	0	1	SIS36-sgFUSION11
170803	SIS36_479	158	90	o	N	0	0	0				35		1	1	0	0	0	0	0	SIS36-sgFUSION11
170803	SIS36_479	159	91	o	N	0	0	0				83		0	0	0	0	0	0	0	SIS36-sgFUSION11
170803	SIS36_479	160	92	o	N	0	0	0				59		0	0	0	0	0	0	0	SIS36-sgFUSION11
170803	SIS36_479	161	93	o	N	1	0	0				10	24	0	0	0	0	0	0	0	SIS36-sgFUSION11
170803	SIS36_479	161	93	a	N+1	0	0	0				25		0	0	0	0	0	0	1	SIS36-sgFUSION11
170803	SIS36_479	161	93	b	N+1	0	0	0				25		0	0	0	0	0	0	1	SIS36-sgFUSION11
170803	SIS36_479	162	94	o	N	1	0	0				4.6	36	0	0	0	0	0	0	0	SIS36-sgFUSION11
170803	SIS36_479	162	94	a	N+1	0	0	0				30		0	0	0	0	0	0	1	SIS36-sgFUSION11
170803	SIS36_479	162	94	b	N+1	0	0	0				30		0	0	0	0	0	0	1	SIS36-sgFUSION11
170803	SIS36_479	163	95	o	N	1	0	0				16.2	48	0	0	0	0	0	0	0	SIS36-sgFUSION11
170803	SIS36_479	163	95	a	N+1		0	1	b			21.6		1	0	0	0	0	0	0	SIS36-sgFUSION11
170803	SIS36_479	163	95	b	N+1		0	1	a			21.6		0	0	0	0	0	0	0	SIS36-sgFUSION11
170803	SIS36_479	163	95	(a^b)	N+1	1	0	0		a b		12.8	84	0	1	0	0	1	0	0	SIS36-sgFUSION11
170803	SIS36_479	163	95	((a^b)a_(a^b)b)	N+2	0	0	0			(a^b)	30.2		1	1	0	0	0	0	0	SIS36-sgFUSION11
170803	SIS36_479	164	96	o	N	1	0	0				39.2	24	0	1	0	0	1	0	0	SIS36-sgFUSION11
170803	SIS36_479	164	96	(a_b)	N+1	0	0	0			o	28.6		1	1	0	0	0	0	0	SIS36-sgFUSION11
170803	SIS36_479	165	97	o	N	0	1	0				52.2		0	0	0	0	0	0	0	SIS36-sgFUSION11
170803	SIS36_479	166	98	o	N	0	0	0				83		0	0	0	0	0	0	0	SIS36-sgFUSION11
170803	SIS36_479	167	99	o	N	1	0	0				16.2	24	0	0	0	0	0	0	0	SIS36-sgFUSION11
170803	SIS36_479	167	99	a	N+1		0	1	u			13.2		1	0	0	0	0	0	0	SIS36-sgFUSION11
170803	SIS36_479	167	99	b	N+1	1	0	0				19	24	0	0	0	0	0	0	0	SIS36-sgFUSION11
170803	SIS36_479	167	99	(a^u)	N+1	1	0	0		a u		33.8	1176	1	1	0	1	0	0	0	SIS36-sgFUSION11
170803	SIS36_479	167	99	ba	N+2	1	0	0				18.6	36	0	0	0	0	0	0	0	SIS36-sgFUSION11
170803	SIS36_479	167	99	bb	N+2	1	0	0				20	24	0	0	0	0	0	0	0	SIS36-sgFUSION11
170803	SIS36_479	167	99	baa	N+3	1	0	0				25.4	12	0	0	0	0	0	0	0	SIS36-sgFUSION11
170803	SIS36_479	167	99	bab	N+3	0	0	0				27.8		0	0	0	0	0	0	0	SIS36-sgFUSION11
170803	SIS36_479	167	99	bba	N+3	0	0	0				26.6		0	0	0	0	0	0	0	SIS36-sgFUSION11
170803	SIS36_479	167	99	bbb	N+3	0	0	0				26.6		0	0	0	0	0	0	0	SIS36-sgFUSION11
170803	SIS36_479	167	99	baaa	N+4	0	0	0				2.2		0	0	0	0	0	0	0	SIS36-sgFUSION11
170803	SIS36_479	167	99	baab	N+4	0	0	0				2.2		0	0	0	0	0	0	0	SIS36-sgFUSION11
170803	SIS36_479	168	100	o	N	1	0	0				18.2	12	0	0	0	0	0	0	0	SIS36-sgFUSION11
170803	SIS36_479	168	100	a	N+1	1	0	0				18.6	24	0	0	0	0	0	0	0	SIS36-sgFUSION11
170803	SIS36_479	168	100	b	N+1	1	0	0				16.8	24	0	0	0	0	0	0	0	SIS36-sgFUSION11
170803	SIS36_479	168	100	aa	N+2	1	0	0				20	36	0	0	0	0	0	0	0	SIS36-sgFUSION11
170803	SIS36_479	168	100	ab	N+2	1	0	0				21.2	24	0	0	0	0	0	0	0	SIS36-sgFUSION11
170803	SIS36_479	168	100	ba	N+2	1	0	0				21	24	0	0	0	0	0	0	0	SIS36-sgFUSION11
170803	SIS36_479	168	100	bb	N+2	1	0	0				23	24	0	0	0	0	0	0	0	SIS36-sgFUSION11
170803	SIS36_479	168	100	aaa	N+3	1	0	0				21.6	12	0	0	0	0	0	0	0	SIS36-sgFUSION11
170803	SIS36_479	168	100	aab	N+3	0	0	0				25		0	0	0	0	0	0	0	SIS36-sgFUSION11
170803	SIS36_479	168	100	aba	N+3	0	0	0				24		0	0	0	0	0	0	0	SIS36-sgFUSION11
170803	SIS36_479	168	100	abb	N+3	1	0	0				18.8	36	0	0	0	0	0	0	0	SIS36-sgFUSION11
170803	SIS36_479	168	100	baa	N+3	1	0	0				19.8	12	0	0	0	0	0	0	0	SIS36-sgFUSION11
170803	SIS36_479	168	100	bab	N+3	1	0	0				22.6	12	0	0	0	0	0	0	0	SIS36-sgFUSION11
170803	SIS36_479	168	100	bba	N+3	0	0	0				24		0	0	0	0	0	0	0	SIS36-sgFUSION11
170803	SIS36_479	168	100	bbb	N+3	0	0	0				24		0	0	0	0	0	0	0	SIS36-sgFUSION11
170803	SIS36_479	168	100	aaaa	N+4	0	0	0				3.2		0	0	0	0	0	0	0	SIS36-sgFUSION11
170803	SIS36_479	168	100	aaab	N+4	0	0	0				3.2		0	0	0	0	0	0	0	SIS36-sgFUSION11
170803	SIS36_479	168	100	abba	N+4	0	0	0				4.6		0	0	0	0	0	0	0	SIS36-sgFUSION11
170803	SIS36_479	168	100	abbb	N+4	0	0	0				4.6		0	0	0	0	0	0	0	SIS36-sgFUSION11
170803	SIS36_479	168	100	baaa	N+4	0	0	0				6		0	0	0	0	0	0	0	SIS36-sgFUSION11
170803	SIS36_479	168	100	baab	N+4	0	0	0				6		0	0	0	0	0	0	0	SIS36-sgFUSION11
170803	SIS36_479	168	100	baba	N+4	0	0	0				3.2		0	0	0	0	0	0	0	SIS36-sgFUSION11
170803	SIS36_479	168	100	babb	N+4	0	0	0				3.2		0	0	0	0	0	0	0	SIS36-sgFUSION11
170803	SIS36_479	169	101	o	N	1	0	0				23.4	36	0	0	0	0	0	0	0	SIS36-sgFUSION11
170803	SIS36_479	169	101	a	N+1	0	1	0				57		0	0	0	0	0	0	0	SIS36-sgFUSION11
170803	SIS36_479	169	101	b	N+1	0	0	0				62		1	0	0	0	0	0	0	SIS36-sgFUSION11
170803	SIS36_479	170	102	o	N	0	0	0				83		0	1	0	0	0	0	0	SIS36-sgFUSION11
170803	SIS36_479	171	103	o	N	1	0	0				11.8	24	0	0	0	0	0	0	0	SIS36-sgFUSION11
170803	SIS36_479	171	103	a	N+1	0	0	0				67.8		1	0	0	0	0	0	0	SIS36-sgFUSION11
170803	SIS36_479	171	103	b	N+1	1	0	0				21	24	0	0	0	0	0	0	0	SIS36-sgFUSION11
170803	SIS36_479	171	103	ba	N+2	1	0	0				20	24	0	0	0	0	0	0	0	SIS36-sgFUSION11
170803	SIS36_479	171	103	bb	N+2	1	0	0				19.6		0	0	0	0	0	0	0	SIS36-sgFUSION11
170803	SIS36_479	171	103	baa	N+3	1	0	0				16.2	24	0	0	0	0	0	0	0	SIS36-sgFUSION11
170803	SIS36_479	171	103	bab	N+3	1	0	0				16.6	24	0	0	0	0	0	0	0	SIS36-sgFUSION11
170803	SIS36_479	171	103	bba	N+3	1	0	0				16.4	24	0	0	0	0	0	0	0	SIS36-sgFUSION11
170803	SIS36_479	171	103	bbb	N+3	1	0	0				15.2	24	0	0	0	0	0	0	0	SIS36-sgFUSION11
170803	SIS36_479	171	103	baaa	N+4	0	0	0				9.4		0	0	0	0	0	0	0	SIS36-sgFUSION11
170803	SIS36_479	171	103	baab	N+4	0	0	0				9.4		0	0	0	0	0	0	0	SIS36-sgFUSION11
170803	SIS36_479	171	103	baba	N+4	0	0	0				9		0	0	0	0	0	0	0	SIS36-sgFUSION11
170803	SIS36_479	171	103	babb	N+4	0	0	0				9		0	0	0	0	0	0	0	SIS36-sgFUSION11
170803	SIS36_479	171	103	bbaa	N+4	0	0	0				9.8		0	0	0	0	0	0	0	SIS36-sgFUSION11
170803	SIS36_479	171	103	bbab	N+4	0	0	0				9.8		0	0	0	0	0	0	0	SIS36-sgFUSION11
170803	SIS36_479	171	103	bbba	N+4	0	0	0				11		0	0	0	0	0	0	0	SIS36-sgFUSION11
170803	SIS36_479	171	103	bbbb	N+4	0	0	0				11		0	0	0	0	0	0	0	SIS36-sgFUSION11
170803	SIS36_479	172	104	o	N	1	0	0				13	12	0	0	0	0	0	0	0	SIS36-sgFUSION11
170803	SIS36_479	172	104	a	N+1	1	0	0				23	12	0	0	0	0	0	0	0	SIS36-sgFUSION11
170803	SIS36_479	172	104	b	N+1	1	0	0				20.8	24	0	0	0	0	0	0	0	SIS36-sgFUSION11
170803	SIS36_479	172	104	aa	N+2	1	0	0				20.2	12	0	0	0	0	0	0	0	SIS36-sgFUSION11
170803	SIS36_479	172	104	ab	N+2	1	0	0				19.2	24	0	0	0	0	0	0	0	SIS36-sgFUSION11
170803	SIS36_479	172	104	ba	N+2	1	0	0				20	12	0	0	0	0	0	0	0	SIS36-sgFUSION11
170803	SIS36_479	172	104	bb	N+2	1	0	0				24.8	12	0	0	0	0	0	0	0	SIS36-sgFUSION11
170803	SIS36_479	172	104	aaa	N+3	1	0	0				16.2	12	0	0	0	0	0	0	0	SIS36-sgFUSION11
170803	SIS36_479	172	104	aab	N+3	1	0	0				17.4	24	0	0	0	0	0	0	0	SIS36-sgFUSION11
170803	SIS36_479	172	104	aba	N+3	1	0	0				16.4	24	0	0	0	0	0	0	0	SIS36-sgFUSION11
170803	SIS36_479	172	104	abb	N+3	1	0	0				15.2	24	0	0	0	0	0	0	0	SIS36-sgFUSION11
170803	SIS36_479	172	104	baa	N+3	1	0	0				15	24	0	0	0	0	0	0	0	SIS36-sgFUSION11
170803	SIS36_479	172	104	bab	N+3	1	0	0				14.8	12	0	0	0	0	0	0	0	SIS36-sgFUSION11
170803	SIS36_479	172	104	bba	N+3	1	0	0				14	24	0	0	0	0	0	0	0	SIS36-sgFUSION11
170803	SIS36_479	172	104	bbb	N+3	1	0	0				15.4	12	0	0	0	0	0	0	0	SIS36-sgFUSION11
170803	SIS36_479	172	104	aaaa	N+4	0	0	0				6.8		0	0	0	0	0	0	0	SIS36-sgFUSION11
170803	SIS36_479	172	104	aaab	N+4	0	0	0				6.8		0	0	0	0	0	0	0	SIS36-sgFUSION11
170803	SIS36_479	172	104	aaba	N+4	0	0	0				5.4		0	0	0	0	0	0	0	SIS36-sgFUSION11
170803	SIS36_479	172	104	aabb	N+4	0	0	0				5.4		0	0	0	0	0	0	0	SIS36-sgFUSION11
170803	SIS36_479	172	104	abaa	N+4	0	0	0				7.2		0	0	0	0	0	0	0	SIS36-sgFUSION11
170803	SIS36_479	172	104	abab	N+4	0	0	0				7.2		0	0	0	0	0	0	0	SIS36-sgFUSION11
170803	SIS36_479	172	104	abba	N+4	0	0	0				8.4		0	0	0	0	0	0	0	SIS36-sgFUSION11
170803	SIS36_479	172	104	abbb	N+4	0	0	0				8.4		0	0	0	0	0	0	0	SIS36-sgFUSION11
170803	SIS36_479	172	104	baaa	N+4	0	0	0				12.6		0	0	0	0	0	0	0	SIS36-sgFUSION11
170803	SIS36_479	172	104	baab	N+4	0	0	0				12.6		0	0	0	0	0	0	0	SIS36-sgFUSION11
170803	SIS36_479	172	104	baba	N+4	0	0	0				13		0	0	0	0	0	0	0	SIS36-sgFUSION11
170803	SIS36_479	172	104	babb	N+4	0	0	0				13		0	0	0	0	0	0	0	SIS36-sgFUSION11
170803	SIS36_479	172	104	bbaa	N+4	0	0	0				6.2		0	0	0	0	0	0	0	SIS36-sgFUSION11
170803	SIS36_479	172	104	bbab	N+4	0	0	0				6.2		0	0	0	0	0	0	0	SIS36-sgFUSION11
170803	SIS36_479	172	104	bbba	N+4	0	0	0				5		0	0	0	0	0	0	0	SIS36-sgFUSION11
170803	SIS36_479	172	104	bbbb	N+4	0	0	0				5		0	0	0	0	0	0	0	SIS36-sgFUSION11
170803	SIS36_479	173	105	o	N	1	0	0				10.8	24	0	0	0	0	0	0	0	SIS36-sgFUSION11
170803	SIS36_479	173	105	a	N+1	1	0	0				19	24	0	0	0	0	0	0	0	SIS36-sgFUSION11
170803	SIS36_479	173	105	b	N+1	1	0	0				22.4	12	0	0	0	0	0	0	0	SIS36-sgFUSION11
170803	SIS36_479	173	105	aa	N+2	0	0	0				9.6		0	0	0	0	0	0	0	SIS36-sgFUSION11
170803	SIS36_479	173	105	ab	N+2	1	0	0				19.8	36	0	0	0	0	0	0	0	SIS36-sgFUSION11
170803	SIS36_479	173	105	ba	N+2	1	0	0				23.6	24	0	0	0	0	0	0	0	SIS36-sgFUSION11
170803	SIS36_479	173	105	bb	N+2	1	0	0				23.4	12	0	0	0	0	0	0	0	SIS36-sgFUSION11
170803	SIS36_479	173	105	aba	N+3	1	0	0				20	24	0	0	0	0	0	0	0	SIS36-sgFUSION11
170803	SIS36_479	173	105	abb	N+3	0	0	0				32		0	0	0	0	0	0	0	SIS36-sgFUSION11
170803	SIS36_479	173	105	baa	N+3	0	0	0				13.6		0	0	0	0	0	0	1	SIS36-sgFUSION11
170803	SIS36_479	173	105	bab	N+3	0	0	0				13.6		0	0	0	0	0	0	1	SIS36-sgFUSION11
170803	SIS36_479	173	105	bba	N+3	1	0	0				20	36	0	0	0	0	0	0	0	SIS36-sgFUSION11
170803	SIS36_479	173	105	bbb	N+3	1	0	0				15.8	12	0	0	0	0	0	0	0	SIS36-sgFUSION11
170803	SIS36_479	173	105	abaa	N+4	1	0	0				13.6	24	0	0	0	0	0	0	0	SIS36-sgFUSION11
170803	SIS36_479	173	105	abab	N+4	1	0	0				12.4	24	1	0	0	0	0	0	0	SIS36-sgFUSION11
170803	SIS36_479	173	105	bbaa	N+4	0	0	0				7.8		0	0	0	0	0	0	0	SIS36-sgFUSION11
170803	SIS36_479	173	105	bbab	N+4	0	0	0				7.8		0	0	0	0	0	0	0	SIS36-sgFUSION11
170803	SIS36_479	173	105	bbba	N+4	0	0	0				9.6		0	0	0	0	0	0	0	SIS36-sgFUSION11
170803	SIS36_479	173	105	bbbb	N+4	0	0	0				9.6		0	0	0	0	0	0	0	SIS36-sgFUSION11
170803	SIS36_479	173	105	abaaa	N+5	0	0	0				1.8		0	0	0	0	0	0	0	SIS36-sgFUSION11
170803	SIS36_479	173	105	abaab	N+5	0	0	0				1.8		0	0	0	0	0	0	0	SIS36-sgFUSION11
170803	SIS36_479	173	105	ababa	N+5	0	0	0				3		1	0	0	0	0	0	0	SIS36-sgFUSION11
170803	SIS36_479	173	105	ababb	N+5	0	0	0				3		1	0	0	0	0	0	0	SIS36-sgFUSION11
170803	SIS36_479	174	106	o	1	0	0	0				43.8		1	0	0	0	0	0	0	SIS36-sgFUSION11
170803	SIS36_479	175	107	o	N	1	0	0				30	12	0	0	0	0	0	0	0	SIS36-sgFUSION11
170803	SIS36_479	175	107	a	N+1	0	0	0				55.8		1	0	0	0	0	0	0	SIS36-sgFUSION11
170803	SIS36_479	175	107	b	N+1	0	0	0				55.8		0	0	0	0	0	0	0	SIS36-sgFUSION11
170803	SIS36_479	176	108	o	1	0	1	0				31.2		0	1	0	0	0	0	0	SIS36-sgFUSION11
170803	SIS36_479	177	109	o	1	1	0	0				5.4	12	0	0	0	0	0	0	0	SIS36-sgFUSION11
170803	SIS36_479	177	109	a	2	1	0	0				19.4	24	0	0	0	0	0	0	0	SIS36-sgFUSION11
170803	SIS36_479	177	109	b	2	1	0	0				19	96	1	0	0	0	1	0	0	SIS36-sgFUSION11
170803	SIS36_479	177	109	aa	3	0	0	0				2.8		0	0	0	0	0	0	0	SIS36-sgFUSION11
170803	SIS36_479	177	109	ab	3	0	0	0				2.8		0	0	0	0	0	0	0	SIS36-sgFUSION11
170803	SIS36_479	177	109	(ba_bb)	3	0	0	0			b	2		0	1	0	0	0	0	0	SIS36-sgFUSION11
170803	SIS36_479	178	110	o	N	0	0	0				83		1	0	0	0	0	0	0	SIS36-sgFUSION11
170803	SIS36_479	179	111	o	1	0	0	0				45		0	0	0	0	0	0	0	SIS36-sgFUSION11
170803	SIS36_479	180	112	o	1	0	0	0				35		0	0	0	0	0	0	0	SIS36-sgFUSION11
170803	SIS36_479	181	113	o	N	1	0	0				5	24	0	0	0	0	0	0	0	SIS36-sgFUSION11
170803	SIS36_479	181	113	a	N+1	1	0	0				20	24	0	0	0	0	0	0	0	SIS36-sgFUSION11
170803	SIS36_479	181	113	b	N+1	1	0	0				24.4	24	0	0	0	0	0	0	0	SIS36-sgFUSION11
170803	SIS36_479	181	113	aa	N+2	0	0	0				15.6		0	0	0	0	0	0	0	SIS36-sgFUSION11
170803	SIS36_479	181	113	ab	N+2	0	0	0				15.6		0	0	0	0	0	0	0	SIS36-sgFUSION11
170803	SIS36_479	181	113	ba	N+2	0	0	0				11.2		0	0	0	0	0	0	0	SIS36-sgFUSION11
170803	SIS36_479	181	113	bb	N+2	0	0	0				11.2		0	0	0	0	0	0	0	SIS36-sgFUSION11
170803	SIS36_479	182	114	o	1	1	0	0				1	132	0	0	0	0	0	0	0	SIS36-sgFUSION11
170803	SIS36_479	182	114	a	2	1	0	0				21.8	24	0	0	0	0	0	0	0	SIS36-sgFUSION11
170803	SIS36_479	182	114	b	2	1	0	0				25.6	36	0	0	0	0	0	0	0	SIS36-sgFUSION11
170803	SIS36_479	182	114	aa	3	0	0	0				13.8		0	0	0	0	0	0	0	SIS36-sgFUSION11
170803	SIS36_479	182	114	ab	3	0	0	0				13.8		0	0	0	0	0	0	0	SIS36-sgFUSION11
170803	SIS36_479	182	114	ba	3	0	0	0				9.8		0	0	0	0	0	0	0	SIS36-sgFUSION11
170803	SIS36_479	182	114	bb	3	0	0	0				9.8		0	0	0	0	0	0	0	SIS36-sgFUSION11
170803	SIS36_479	183	115	o	N	1	0	0				9.2	12	0	0	0	0	0	1	0	SIS36-sgFUSION11
170803	SIS36_479	184	116	o	N	1	0	0				6.4	24	0	0	0	0	0	1	0	SIS36-sgFUSION11
170803	SIS36_479	185	117	o	N		0	1	186o			31.8		0	1	0	0	0	0	0	SIS36-sgFUSION11
170803	SIS36_479	185	117	(o^186o)	N	0	0	0		o 186o		52		0	0	0	0	0	0	0	SIS36-sgFUSION11
170803	SIS36_479	186	118	o	N		0	1	185o			31.8		0	0	0	0	0	0	0	SIS36-sgFUSION11
170803	SIS36_479	187	119	o	N	0	1	0				52.6		1	0	0	0	0	0	0	SIS36-sgFUSION11
170803	SIS36_479	188	120	o	N	1	0	0				34.8	46	1	0	0	0	0	0	0	SIS36-sgFUSION11
170803	SIS36_479	188	120	a	N+1		0	1	b			13.2		1	0	0	0	0	0	0	SIS36-sgFUSION11
170803	SIS36_479	188	120	b	N+1		0	1	a			13.2		0	0	0	0	0	0	0	SIS36-sgFUSION11
170803	SIS36_479	188	120	(a^b)	N+1	0	0	0		a b		34.2		0	0	0	0	0	0	0	SIS36-sgFUSION11
170803	SIS36_479	189	121	o	1	1	0	0				15.6	24	0	0	0	0	0	0	0	SIS36-sgFUSION11
170803	SIS36_479	189	121	a	2	1	0	0				15	12	0	0	0	0	0	0	0	SIS36-sgFUSION11
170803	SIS36_479	189	121	b	2	1	0	0				15.4	24	0	0	0	0	0	0	0	SIS36-sgFUSION11
170803	SIS36_479	189	121	aa	3	0	0	0				9.6		0	0	0	0	0	0	0	SIS36-sgFUSION11
170803	SIS36_479	189	121	ab	3	0	0	0				9.6		0	0	0	0	0	0	0	SIS36-sgFUSION11
170803	SIS36_479	189	121	ba	3	0	0	0				9		0	0	0	0	0	0	0	SIS36-sgFUSION11
170803	SIS36_479	189	121	bb	3	0	0	0				9		0	0	0	0	0	0	0	SIS36-sgFUSION11
170803	SIS36_479	190	122	o	N	0	0	0				83		1	0	0	0	0	0	0	SIS36-sgFUSION11
170803	SIS36_479	191	123	o	1	1	0	0				4.5	12	0	0	0	0	0	0	0	SIS36-sgFUSION11
170803	SIS36_479	191	123	a	2	1	0	0				14.8	12	0	0	0	0	0	0	0	SIS36-sgFUSION11
170803	SIS36_479	191	123	b	2	1	0	0				16.8	24	0	0	0	0	0	0	0	SIS36-sgFUSION11
170803	SIS36_479	191	123	aa	3	0	0	0				3		0	0	0	0	0	0	0	SIS36-sgFUSION11
170803	SIS36_479	191	123	ab	3	0	0	0				3		0	0	0	0	0	0	0	SIS36-sgFUSION11
170803	SIS36_479	191	123	ba	3	0	0	0				0.8		0	0	0	0	0	0	0	SIS36-sgFUSION11
170803	SIS36_479	191	123	bb	3	0	0	0				0.8		0	0	0	0	0	0	0	SIS36-sgFUSION11
170803	SIS36_479	192	124	o	1	1	0	0				8.6	48	0	0	0	0	1	0	0	SIS36-sgFUSION11
170803	SIS36_479	192	124	(a_b)	2	1	0	0			o	18.8	24	0	0	0	0	0	0	0	SIS36-sgFUSION11
170803	SIS36_479	192	124	(a_b)a	3	0	0	0				11.6		0	0	0	0	0	0	0	SIS36-sgFUSION11
170803	SIS36_479	192	124	(a_b)b	3	0	0	0				11.6		1	0	0	0	0	0	0	SIS36-sgFUSION11
170803	SIS36_479	193	125	o	N	0	0	0				83		0	0	0	0	0	0	0	SIS36-sgFUSION11
170803	SIS36_479	194	126	o	1	1	0	0				16.8	24	0	0	0	0	0	0	0	SIS36-sgFUSION11
170803	SIS36_479	194	126	a	2	1	0	0				15.6	36	1	0	0	0	0	0	0	SIS36-sgFUSION11
170803	SIS36_479	194	126	b	2	1	0	0				16.2	12	0	0	0	0	0	0	0	SIS36-sgFUSION11
170803	SIS36_479	194	126	aa	3	0	0	0				30.6		0	0	0	0	0	0	0	SIS36-sgFUSION11
170803	SIS36_479	194	126	ab	3	0	0	0				30.6		0	0	0	0	0	0	0	SIS36-sgFUSION11
170803	SIS36_479	194	126	ba	3	1	0	0				16.4	24	0	0	0	0	0	0	0	SIS36-sgFUSION11
170803	SIS36_479	194	126	bb	3	1	0	0				16.8	24	0	0	0	0	0	0	0	SIS36-sgFUSION11
170803	SIS36_479	194	126	baa	4	0	0	0				13.6		0	0	0	0	0	0	0	SIS36-sgFUSION11
170803	SIS36_479	194	126	bab	4	1	0	0				13	24	0	0	0	0	0	0	0	SIS36-sgFUSION11
170803	SIS36_479	194	126	bba	4	0	0	0				13.2		0	0	0	0	0	0	0	SIS36-sgFUSION11
170803	SIS36_479	194	126	bbb	4	0	0	0				13.2		0	0	0	0	0	0	0	SIS36-sgFUSION11
170803	SIS36_479	194	126	baba	5	0	0	0				0.2		0	0	0	0	0	0	0	SIS36-sgFUSION11
170803	SIS36_479	194	126	babb	5	0	0	0				0.2		0	0	0	0	0	0	0	SIS36-sgFUSION11
170803	SIS36_479	195	127	o	1	1	0	0				8.4	24	0	0	0	0	0	0	0	SIS36-sgFUSION11
170803	SIS36_479	195	127	a	2	1	0	0				17	12	0	0	0	0	0	0	0	SIS36-sgFUSION11
170803	SIS36_479	195	127	b	2	1	0	0				13.2	12	0	0	0	0	0	0	0	SIS36-sgFUSION11
170803	SIS36_479	195	127	aa	3	0	0	0				16.2	24	0	0	0	0	0	0	0	SIS36-sgFUSION11
170803	SIS36_479	195	127	ab	3	1	0	0				15.4	36	1	0	0	0	0	0	0	SIS36-sgFUSION11
170803	SIS36_479	195	127	ba	3	1	0	0				14.6	12	0	0	0	0	0	0	0	SIS36-sgFUSION11
170803	SIS36_479	195	127	bb	3	1	0	0				15.4	12	0	0	0	0	0	0	0	SIS36-sgFUSION11
170803	SIS36_479	195	127	aaa	4	1	0	0				18.2	24	0	0	0	0	0	0	0	SIS36-sgFUSION11
170803	SIS36_479	195	127	aab	4	1	0	0				17.2	24	0	0	0	0	0	0	0	SIS36-sgFUSION11
170803	SIS36_479	195	127	aba	4	0	0	0				19.6		0	0	0	0	0	0	0	SIS36-sgFUSION11
170803	SIS36_479	195	127	abb	4	0	0	0				19.6		0	0	0	0	0	0	0	SIS36-sgFUSION11
170803	SIS36_479	195	127	baa	4	0	0	0				16.8		0	0	0	0	0	0	1	SIS36-sgFUSION11
170803	SIS36_479	195	127	bab	4	0	0	0				13		0	0	0	0	0	0	1	SIS36-sgFUSION11
170803	SIS36_479	195	127	bba	4	0	0	0				20		0	0	0	0	0	0	1	SIS36-sgFUSION11
170803	SIS36_479	195	127	bbb	4	0	0	0				14.6		0	0	0	0	0	0	1	SIS36-sgFUSION11
170803	SIS36_479	195	127	aaaa	5	0	0	0				0.5		0	0	0	0	0	0	0	SIS36-sgFUSION11
170803	SIS36_479	195	127	aaab	5	0	0	0				0.5		0	0	0	0	0	0	0	SIS36-sgFUSION11
170803	SIS36_479	195	127	aaba	5	0	0	0				1.5		0	0	0	0	0	0	0	SIS36-sgFUSION11
170803	SIS36_479	195	127	aabb	5	0	0	0				1.5		0	0	0	0	0	0	0	SIS36-sgFUSION11
170803	SIS36_479	196	128	o	1	1	0	0				10.4	24	0	0	0	0	0	0	0	SIS36-sgFUSION11
170803	SIS36_479	196	128	a	2	1	0	0				23.2	48	1	0	0	0	0	0	0	SIS36-sgFUSION11
170803	SIS36_479	196	128	b	2	0	0	0				23.2	36	0	0	0	0	0	0	0	SIS36-sgFUSION11
170803	SIS36_479	196	128	aa	3	0	0	0				30.2		1	0	0	0	0	0	0	SIS36-sgFUSION11
170803	SIS36_479	196	128	ab	3	1	0	0				22.4	24	0	0	0	0	0	0	0	SIS36-sgFUSION11
170803	SIS36_479	196	128	ba	3	0	0	0				16.4		0	0	0	0	0	0	1	SIS36-sgFUSION11
170803	SIS36_479	196	128	bb	3	0	0	0				16.4		0	0	0	0	0	0	1	SIS36-sgFUSION11
170803	SIS36_479	196	128	aba	4	0	0	0				4.5		0	0	0	0	0	0	0	SIS36-sgFUSION11
170803	SIS36_479	196	128	abb	4	0	0	0				4.5		0	0	0	0	0	0	0	SIS36-sgFUSION11
170803	SIS36_479	197	129	o	1	1	0	0				0	36	0	0	0	0	0	0	0	SIS36-sgFUSION11
170803	SIS36_479	197	129	a	2		0	1	u			13		0	0	0	0	0	0	0	SIS36-sgFUSION11
170803	SIS36_479	197	129	(a^u)	2	1	0	0		a u		16	24	0	0	1	0	0	0	0	SIS36-sgFUSION11
170803	SIS36_479	197	129	b	2	1	0	0				24.8	24	0	0	0	0	0	0	0	SIS36-sgFUSION11
170803	SIS36_479	197	129	(a^u)a	3	0	0	0				8.2		0	0	0	0	0	0	0	SIS36-sgFUSION11
170803	SIS36_479	197	129	(a^u)b	3	0	0	0				8.2		0	0	0	0	0	0	0	SIS36-sgFUSION11
170803	SIS36_479	197	129	(a^u)c	3	0	0	0				8.2		0	0	0	0	0	0	0	SIS36-sgFUSION11
170803	SIS36_479	197	129	ba	3	0	0	0				12.2		0	0	0	0	0	0	0	SIS36-sgFUSION11
170803	SIS36_479	197	129	bb	3	0	0	0				12.2		1	0	0	0	0	0	0	SIS36-sgFUSION11
161123	ctrl1	198	1	o	N	1	0	0				6.2	36	0	0	0	0	0	0	0	SIS15-mCit
161123	ctrl1	198	1	a	N+1	0	0	0				89.2		0	0	0	0	0	0	0	SIS15-mCit
161123	ctrl1	198	1	b	N+1	1	0	0				23.2	36	0	0	0	0	0	0	0	SIS15-mCit
161123	ctrl1	198	1	ba	N+2	0	0	0				65.4		0	0	0	0	0	0	0	SIS15-mCit
161123	ctrl1	198	1	bb	N+2	0	0	0				65.4		0	0	0	0	0	0	0	SIS15-mCit
161123	ctrl1	199	2	o	N	1	0	0				0	36	0	0	0	0	0	0	0	SIS15-mCit
161123	ctrl1	199	2	a	N+1	0	0	0				95.4		0	0	0	0	0	0	0	SIS15-mCit
161123	ctrl1	199	2	b	N+1	0	0	0				46.6		0	0	0	0	0	0	0	SIS15-mCit
161123	ctrl1	200	3	o	N	1	0	0				1.6	36	0	0	0	0	0	0	0	SIS15-mCit
161123	ctrl1	200	3	a	N+1		0	1	b			33.2		0	0	0	0	0	0	0	SIS15-mCit
161123	ctrl1	200	3	b	N+1		0	1	a			33.2		0	0	0	0	0	0	0	SIS15-mCit
161123	ctrl1	200	3	(a^b)	N+1	1	0	0		a b		0	84	0	0	0	0	0	0	0	SIS15-mCit
161123	ctrl1	200	3	(a^b)a	N+2	0	0	0				13.2		0	0	0	0	0	0	0	SIS15-mCit
161123	ctrl1	200	3	(a^b)b	N+2	0	0	0				59.2		0	0	0	0	0	0	0	SIS15-mCit
161123	ctrl1	201	4	o	N	1	0	0				0.6	36	0	0	0	0	0	0	0	SIS15-mCit
161123	ctrl1	201	4	a	N+1	1	0	0				31.8	48	0	0	0	0	0	0	0	SIS15-mCit
161123	ctrl1	201	4	b	N+1	1	0	0				28.4	36	0	0	0	0	0	0	0	SIS15-mCit
161123	ctrl1	201	4	aa	N+2		0	1	ab			21		0	0	0	0	0	0	0	SIS15-mCit
161123	ctrl1	201	4	ab	N+2		0	1	aa			21		0	0	0	0	0	0	0	SIS15-mCit
161123	ctrl1	201	4	(aa^ab)	N+2	1	0	0		aa ab		0	48	0	0	0	0	0	0	0	SIS15-mCit
161123	ctrl1	201	4	ba	N+2	1	0	0				25.6	36	0	0	0	0	0	0	0	SIS15-mCit
161123	ctrl1	201	4	bb	N+2	1	0	0				26.4	36	0	0	0	0	0	0	0	SIS15-mCit
161123	ctrl1	201	4	(aa^ab)a	N+3	0	0	0				40.4		0	0	0	0	0	0	0	SIS15-mCit
161123	ctrl1	201	4	(aa^ab)b	N+3	0	0	0				40.4		0	0	0	0	0	0	0	SIS15-mCit
161123	ctrl1	201	4	baa	N+3	1	0	0				27.4	48	0	0	0	0	0	0	0	SIS15-mCit
161123	ctrl1	201	4	bab	N+3	1	0	0				27.6	36	0	0	0	0	0	0	0	SIS15-mCit
161123	ctrl1	201	4	bba	N+3	1	0	0				21	60	0	0	0	0	0	0	0	SIS15-mCit
161123	ctrl1	201	4	bbb	N+3	1	0	0				25.6	72	0	0	0	0	0	0	0	SIS15-mCit
161123	ctrl1	201	4	baaa	N+4	0	0	0				11.4		0	0	0	0	0	0	0	SIS15-mCit
161123	ctrl1	201	4	baab	N+4	0	0	0				11.4		0	0	0	0	0	0	0	SIS15-mCit
161123	ctrl1	201	4	baba	N+4	0	0	0				11.4		0	0	0	0	0	0	0	SIS15-mCit
161123	ctrl1	201	4	babb	N+4	0	0	0				11.4		0	0	0	0	0	0	0	SIS15-mCit
161123	ctrl1	201	4	bbaa	N+4	0	0	0				16.8		0	0	0	0	0	0	0	SIS15-mCit
161123	ctrl1	201	4	bbab	N+4	0	0	0				16.8		0	0	0	0	0	0	0	SIS15-mCit
161123	ctrl1	201	4	bbba	N+4	0	0	0				12		0	0	0	0	0	0	0	SIS15-mCit
161123	ctrl1	201	4	bbbb	N+4	0	0	0				12		0	0	0	0	0	0	0	SIS15-mCit
161123	ctrl1	202	5	o	N	1	0	0				27.4	36	1	0	0	0	0	0	0	SIS15-mCit
161123	ctrl1	202	5	a	N+1	1	0	0				28.6	36	1	0	0	0	0	0	0	SIS15-mCit
161123	ctrl1	202	5	b	N+1	1	0	0				28.8	36	0	0	0	0	0	0	0	SIS15-mCit
161123	ctrl1	202	5	aa	N+2	0	0	0				38.6		0	0	0	0	0	0	0	SIS15-mCit
161123	ctrl1	202	5	ab	N+2	0	0	0				38.6		0	0	0	0	0	0	0	SIS15-mCit
161123	ctrl1	202	5	ba	N+2	1	0	0				25.6	36	0	0	0	0	0	0	0	SIS15-mCit
161123	ctrl1	202	5	bb	N+2	0	0	0				38.6		0	0	0	0	0	0	0	SIS15-mCit
161123	ctrl1	202	5	baa	N+3	0	0	0				12.4		0	0	0	0	0	0	0	SIS15-mCit
161123	ctrl1	202	5	bab	N+3	0	0	0				12.4		0	0	0	0	0	0	0	SIS15-mCit
161123	ctrl1	203	6	o	N	1	0	0				29	36	0	0	0	0	0	0	0	SIS15-mCit
161123	ctrl1	203	6	a	N+1	1	0	0				27.6	36	0	0	0	0	0	0	0	SIS15-mCit
161123	ctrl1	203	6	b	N+1	1	0	0				27.6	24	0	0	0	0	0	0	0	SIS15-mCit
161123	ctrl1	203	6	aa	N+2	0	0	0				38.2		1	0	0	0	0	0	0	SIS15-mCit
161123	ctrl1	203	6	ab	N+2	0	0	0				38.2		0	0	0	0	0	0	0	SIS15-mCit
161123	ctrl1	203	6	ba	N+2	1	0	0				27.2	72	0	0	0	0	0	0	0	SIS15-mCit
161123	ctrl1	203	6	bb	N+2	0	0	0				38.4		0	0	0	0	0	0	0	SIS15-mCit
161123	ctrl1	203	6	baa	N+3	0	0	0				10		0	0	0	0	0	0	0	SIS15-mCit
161123	ctrl1	203	6	bab	N+3	0	0	0				10		0	0	0	0	0	0	0	SIS15-mCit
161123	ctrl1	204	7	o	N	1	0	0				4	36	0	0	0	0	0	0	0	SIS15-mCit
161123	ctrl1	204	7	a	N+1	1	0	0				23.6	36	0	0	0	0	0	0	0	SIS15-mCit
161123	ctrl1	204	7	b	N+1	1	0	0				24	60	0	0	0	0	0	0	0	SIS15-mCit
161123	ctrl1	204	7	aa	N+2	1	0	0				20.6	36	0	0	0	0	0	0	0	SIS15-mCit
161123	ctrl1	204	7	ab	N+2	1	0	0				23.6	48	0	0	0	0	0	0	0	SIS15-mCit
161123	ctrl1	204	7	ba	N+2	1	0	0				25.8	48	0	0	0	0	0	0	0	SIS15-mCit
161123	ctrl1	204	7	bb	N+2	0	0	0				66.4		0	0	0	0	0	0	0	SIS15-mCit
161123	ctrl1	204	7	aaa	N+3	0	0	0				46		0	0	0	0	0	0	0	SIS15-mCit
161123	ctrl1	204	7	aab	N+3	1	0	0				34.2	48	0	0	0	0	0	0	0	SIS15-mCit
161123	ctrl1	204	7	aba	N+3	0	0	0				42.8		0	0	0	0	0	0	0	SIS15-mCit
161123	ctrl1	204	7	abb	N+3	0	0	0				42.8		0	0	0	0	0	0	0	SIS15-mCit
161123	ctrl1	204	7	baa	N+3	0	0	0				39.8		0	0	0	0	0	0	0	SIS15-mCit
161123	ctrl1	204	7	bab	N+3	1	0	0				20.8	36	0	0	0	0	0	0	0	SIS15-mCit
161123	ctrl1	204	7	aaba	N+4	0	0	0				11		0	0	0	0	0	0	0	SIS15-mCit
161123	ctrl1	204	7	aabb	N+4	0	0	0				11		0	0	0	0	0	0	0	SIS15-mCit
161123	ctrl1	204	7	baba	N+4	0	0	0				18.4		0	0	0	0	0	0	0	SIS15-mCit
161123	ctrl1	204	7	babb	N+4	0	0	0				18.4		0	0	0	0	0	0	0	SIS15-mCit
161123	ctrl1	205	8	o	N	1	0	0				1.6	36	0	0	0	0	0	0	0	SIS15-mCit
161123	ctrl1	205	8	a	N+1	1	0	0				29.4	48	0	0	0	0	0	0	0	SIS15-mCit
161123	ctrl1	205	8	b	N+1	1	0	0				25.2	60	0	0	0	0	0	0	0	SIS15-mCit
161123	ctrl1	205	8	aa	N+2	1	0	0				23.6	36	0	0	0	0	0	0	0	SIS15-mCit
161123	ctrl1	205	8	ab	N+2	1	0	0				25.2	36	0	0	0	0	0	0	0	SIS15-mCit
161123	ctrl1	205	8	ba	N+2	1	0	0				27.4	36	0	0	0	0	0	0	0	SIS15-mCit
161123	ctrl1	205	8	bb	N+2	1	0	0				24	36	0	0	0	0	0	0	0	SIS15-mCit
161123	ctrl1	205	8	aaa	N+3	0	0	0				39.4		0	0	0	0	0	0	0	SIS15-mCit
161123	ctrl1	205	8	aab	N+3	0	0	0				39.4		0	0	0	0	0	0	0	SIS15-mCit
161123	ctrl1	205	8	aba	N+3	0	0	0				37.8		0	0	0	0	0	0	0	SIS15-mCit
161123	ctrl1	205	8	abb	N+3	0	0	0				37.8		0	0	0	0	0	0	0	SIS15-mCit
161123	ctrl1	205	8	baa	N+3	0	0	0				39.6		0	0	0	0	0	0	0	SIS15-mCit
161123	ctrl1	205	8	bab	N+3	0	0	0				39.6		0	0	0	0	0	0	0	SIS15-mCit
161123	ctrl1	205	8	bba	N+3	0	0	0				43		0	0	0	0	0	0	0	SIS15-mCit
161123	ctrl1	205	8	bbb	N+3	1	0	0				38	36	0	0	0	0	0	0	0	SIS15-mCit
161123	ctrl1	205	8	bbba	N+4	0	0	0				4.4		0	0	0	0	0	0	0	SIS15-mCit
161123	ctrl1	205	8	bbbb	N+4	0	0	0				4.4		0	0	0	0	0	0	0	SIS15-mCit
161123	ctrl1	206	9	o	N	1	0	0				22.2	36	0	0	0	0	0	0	0	SIS15-mCit
161123	ctrl1	206	9	a	N+1	0	0	0				73.2		0	0	0	0	0	0	0	SIS15-mCit
161123	ctrl1	206	9	b	N+1	1	0	0				26.2	48	0	0	0	0	0	0	0	SIS15-mCit
161123	ctrl1	206	9	ba	N+2	1	0	0				24.8	48	0	0	0	0	0	0	0	SIS15-mCit
161123	ctrl1	206	9	bb	N+2	1	0	0				27.6	24	0	0	0	0	0	0	0	SIS15-mCit
161123	ctrl1	206	9	baa	N+3	0	0	0				20.6		0	0	0	0	0	0	0	SIS15-mCit
161123	ctrl1	206	9	bab	N+3	0	0	0				20.6		0	0	0	0	0	0	0	SIS15-mCit
161123	ctrl1	206	9	bba	N+3	0	0	0				18.2		0	0	0	0	0	0	0	SIS15-mCit
161123	ctrl1	206	9	bbb	N+3	0	0	0				18.2		0	0	0	0	0	0	0	SIS15-mCit
161123	ctrl1	207	10	o	N	0	0	0				49.2		0	0	0	0	0	0	0	SIS15-mCit
161123	ctrl1	208	11	o	N	1	0	0				22.4	60	0	0	1	0	0	0	0	SIS15-mCit
161123	ctrl1	208	11	a	N+1	0	0	0				72.2		0	0	0	0	0	0	0	SIS15-mCit
161123	ctrl1	208	11	b	N+1		0	1	c			1		0	0	0	0	0	0	0	SIS15-mCit
161123	ctrl1	208	11	c	N+1		0	1	b			1		0	0	0	0	0	0	0	SIS15-mCit
161123	ctrl1	208	11	(b^c)	N+1	0	0	0		b c		71.2		0	1	0	0	0	0	0	SIS15-mCit
161123	ctrl1	209	12	o	N	1	0	0				1.2	48	0	0	0	0	0	0	0	SIS15-mCit
161123	ctrl1	209	12	a	N+1	1	0	0				25.6	36	0	0	0	0	0	0	0	SIS15-mCit
161123	ctrl1	209	12	b	N+1	1	0	0				25.6	48	0	0	0	0	0	0	0	SIS15-mCit
161123	ctrl1	209	12	aa	N+2	1	0	0				22.6	36	0	0	0	0	0	0	0	SIS15-mCit
161123	ctrl1	209	12	ab	N+2	1	0	0				22.6	36	0	0	0	0	0	0	0	SIS15-mCit
161123	ctrl1	209	12	ba	N+2	1	0	0				31	60	0	0	0	0	0	0	0	SIS15-mCit
161123	ctrl1	209	12	bb	N+2	1	0	0				28.4	36	0	0	0	0	0	0	0	SIS15-mCit
161123	ctrl1	209	12	aaa	N+3	0	0	0				44.6		0	0	0	0	0	0	0	SIS15-mCit
161123	ctrl1	209	12	aab	N+3	0	0	0				44.6		0	0	0	0	0	0	0	SIS15-mCit
161123	ctrl1	209	12	aba	N+3	0	0	0				44.6		0	0	0	0	0	0	0	SIS15-mCit
161123	ctrl1	209	12	abb	N+3	0	0	0				44.6		0	0	0	0	0	0	0	SIS15-mCit
161123	ctrl1	209	12	baa	N+3	0	0	0				35.6		0	0	0	0	0	0	0	SIS15-mCit
161123	ctrl1	209	12	bab	N+3	0	0	0				35.6		0	0	0	0	0	0	0	SIS15-mCit
161123	ctrl1	209	12	bba	N+3	0	0	0				38.6		0	0	0	0	0	0	0	SIS15-mCit
161123	ctrl1	209	12	bbb	N+3	0	0	0				38.6		0	0	0	0	0	0	0	SIS15-mCit
161123	ctrl1	210	13	o	N	1	0	0				20	48	0	0	0	0	0	0	0	SIS15-mCit
161123	ctrl1	210	13	a	N+1	1	0	0				21.4	48	0	0	0	0	0	0	0	SIS15-mCit
161123	ctrl1	210	13	b	N+1	1	0	0				20.8	60	0	0	0	0	0	0	0	SIS15-mCit
161123	ctrl1	210	13	aa	N+2	0	0	0				53		0	0	0	0	0	0	0	SIS15-mCit
161123	ctrl1	210	13	ab	N+2	0	0	0				53		0	0	0	0	0	0	0	SIS15-mCit
161123	ctrl1	210	13	ba	N+2	1	0	0				28.2	60	0	0	0	0	0	0	0	SIS15-mCit
161123	ctrl1	210	13	bb	N+2	1	0	0				29	36	0	0	0	0	0	0	0	SIS15-mCit
161123	ctrl1	210	13	baa	N+3	0	0	0				24.2		0	0	0	0	0	0	0	SIS15-mCit
161123	ctrl1	210	13	bab	N+3	0	0	0				24.2		0	0	0	0	0	0	0	SIS15-mCit
161123	ctrl1	210	13	bba	N+3	0	0	0				24.8		0	0	0	0	0	0	0	SIS15-mCit
161123	ctrl1	210	13	bbb	N+3	0	0	0				24.8		0	0	0	0	0	0	0	SIS15-mCit
161123	ctrl1	211	14	o	N	1	0	0				15	60	0	0	0	0	0	0	0	SIS15-mCit
161123	ctrl1	211	14	a	N+1	1	0	0				19.4	36	0	0	0	0	0	0	0	SIS15-mCit
161123	ctrl1	211	14	b	N+1	1	0	0				19.2	60	0	0	0	0	0	0	0	SIS15-mCit
161123	ctrl1	211	14	aa	N+2	0	0	0				60		0	0	0	0	0	0	0	SIS15-mCit
161123	ctrl1	211	14	ab	N+2	0	0	0				60		0	0	0	0	0	0	0	SIS15-mCit
161123	ctrl1	211	14	ba	N+2	0	0	0				1		0	0	0	0	0	0	0	SIS15-mCit
161123	ctrl1	211	14	bb	N+2	0	0	0				1		0	0	0	0	0	0	0	SIS15-mCit
161123	ctrl1	212	15	o	N	1	0	0				6	84	0	0	0	0	0	0	0	SIS15-mCit
161123	ctrl1	212	15	a	N+1	0	0	0				41.2		0	0	0	0	0	0	0	SIS15-mCit
161123	ctrl1	212	15	b	N+1	0	1	0				0		0	0	0	0	0	0	0	SIS15-mCit
161123	ctrl1	213	16	o	N	0	0	0				96		0	0	0	0	0	0	0	SIS15-mCit
161123	ctrl1	214	17	o	N	1	0	0				20.4	48	0	0	0	0	0	0	0	SIS15-mCit
161123	ctrl1	214	17	a	N+1	1	0	0				69.8	60	0	0	0	0	0	0	0	SIS15-mCit
161123	ctrl1	214	17	b	N+1	0	0	0				74.8		0	0	0	0	0	0	0	SIS15-mCit
161123	ctrl1	214	17	aa	N+2	0	0	0				4		0	0	0	0	0	0	0	SIS15-mCit
161123	ctrl1	214	17	ab	N+2	0	0	0				4		0	0	0	0	0	0	0	SIS15-mCit
161123	ctrl1	215	18	o	N	0	0	0				96		0	0	0	0	0	0	0	SIS15-mCit
161123	ctrl1	216	19	o	N	1	0	0				6.2	48	0	0	0	0	0	0	0	SIS15-mCit
161123	ctrl1	216	19	a	N+1	0	0	0				66		0	0	0	0	0	0	0	SIS15-mCit
161123	ctrl1	216	19	b	N+1	0	0	0				66		0	0	0	0	0	0	0	SIS15-mCit
161123	ctrl1	217	20	o	N	1	0	0				6.2	108	0	0	0	0	0	0	0	SIS15-mCit
161123	ctrl1	217	20	a	N+1	1	0	0				33.6	36	0	0	0	0	0	0	0	SIS15-mCit
161123	ctrl1	217	20	b	N+1	1	0	0				40.6	48	0	0	0	0	0	0	0	SIS15-mCit
161123	ctrl1	217	20	aa	N+2	1	0	0				23	36	1	0	0	0	0	0	0	SIS15-mCit
161123	ctrl1	217	20	ab	N+2	1	0	0				36.2	60	0	0	0	0	0	0	0	SIS15-mCit
161123	ctrl1	217	20	ba	N+2	0	0	0				34.6		0	0	0	0	0	0	0	SIS15-mCit
161123	ctrl1	217	20	bb	N+2	0	0	0				34.6		0	0	0	0	0	0	0	SIS15-mCit
161123	ctrl1	217	20	aaa	N+3	0	0	0				18.2		0	0	0	0	0	0	0	SIS15-mCit
161123	ctrl1	217	20	aab	N+3	0	0	0				18.2		0	0	0	0	0	0	0	SIS15-mCit
161123	ctrl1	217	20	aba	N+3	0	0	0				4.6		0	0	0	0	0	0	0	SIS15-mCit
161123	ctrl1	217	20	abb	N+3	0	0	0				4.6		0	0	0	0	0	0	0	SIS15-mCit
161123	ctrl1	218	21	o	N	1	0	0				15.6	36	0	0	0	0	0	0	0	SIS15-mCit
161123	ctrl1	218	21	a	N+1	1	0	0				25.8	36	0	0	0	0	0	0	0	SIS15-mCit
161123	ctrl1	218	21	b	N+1	1	0	0				29.2	48	0	0	0	0	0	0	0	SIS15-mCit
161123	ctrl1	218	21	aa	N+2	1	0	0				28.2	48	0	0	0	0	0	0	0	SIS15-mCit
161123	ctrl1	218	21	ab	N+2	1	0	0				26.6	36	0	0	0	0	0	0	0	SIS15-mCit
161123	ctrl1	218	21	ba	N+2	1	0	0				28.2	12	0	0	0	0	0	0	0	SIS15-mCit
161123	ctrl1	218	21	bb	N+2	1	0	0				28.4	48	0	0	0	0	0	0	0	SIS15-mCit
161123	ctrl1	218	21	aaa	N+3	0	0	0				24.4		0	0	0	0	0	0	0	SIS15-mCit
161123	ctrl1	218	21	aab	N+3	0	0	0				24.4		0	0	0	0	0	0	0	SIS15-mCit
161123	ctrl1	218	21	aba	N+3	0	0	0				26.2		0	0	0	0	0	0	0	SIS15-mCit
161123	ctrl1	218	21	abb	N+3	0	0	0				26.2		0	0	0	0	0	0	0	SIS15-mCit
161123	ctrl1	218	21	baa	N+3	0	0	0				21.4		0	0	0	0	0	0	0	SIS15-mCit
161123	ctrl1	218	21	bab	N+3	0	0	0				21.4		0	0	0	0	0	0	0	SIS15-mCit
161123	ctrl1	218	21	bba	N+3	0	0	0				20.6		0	0	0	0	0	0	0	SIS15-mCit
161123	ctrl1	218	21	bbb	N+3	0	0	0				20.6		0	0	0	0	0	0	0	SIS15-mCit
161123	ctrl1	219	22	o	N	1	0	0				16.2	36	0	0	0	0	0	0	0	SIS15-mCit
161123	ctrl1	219	22	a	N+1	1	0	0				27.2	60	0	0	0	0	0	0	0	SIS15-mCit
161123	ctrl1	219	22	b	N+1	1	0	0				32	60	0	0	0	0	0	0	0	SIS15-mCit
161123	ctrl1	219	22	aa	N+2	1	0	0				25.2	72	0	0	0	0	0	0	0	SIS15-mCit
161123	ctrl1	219	22	ab	N+2	1	0	0				23.4	36	0	0	0	0	0	0	0	SIS15-mCit
161123	ctrl1	219	22	ba	N+2	1	0	0				21	48	0	0	0	0	0	0	0	SIS15-mCit
161123	ctrl1	219	22	bb	N+2	1	0	0				22.8	60	0	0	0	0	0	0	0	SIS15-mCit
161123	ctrl1	219	22	aaa	N+3	0	0	0				24.6		0	0	0	0	0	0	0	SIS15-mCit
161123	ctrl1	219	22	aab	N+3	0	0	0				24.6		0	0	0	0	0	0	0	SIS15-mCit
161123	ctrl1	219	22	aba	N+3	0	0	0				27		0	0	0	0	0	0	0	SIS15-mCit
161123	ctrl1	219	22	abb	N+3	0	0	0				27		0	0	0	0	0	0	0	SIS15-mCit
161123	ctrl1	219	22	baa	N+3	0	0	0				24.4		0	0	0	0	0	0	0	SIS15-mCit
161123	ctrl1	219	22	bab	N+3	0	0	0				24.4		0	0	0	0	0	0	0	SIS15-mCit
161123	ctrl1	219	22	bba	N+3	0	0	0				22.4		0	0	0	0	0	0	0	SIS15-mCit
161123	ctrl1	219	22	bbb	N+3	0	0	0				22.4		0	0	0	0	0	0	0	SIS15-mCit
161123	ctrl1	220	23	o	N	1	0	0				19	48	0	0	0	0	0	0	0	SIS15-mCit
161123	ctrl1	220	23	a	N+1	1	0	0				30.4	48	0	0	0	0	0	0	0	SIS15-mCit
161123	ctrl1	220	23	b	N+1	1	0	0				30.2	12	0	0	0	0	0	0	0	SIS15-mCit
161123	ctrl1	220	23	aa	N+2	1	0	0				29.6	36	0	0	0	0	0	0	0	SIS15-mCit
161123	ctrl1	220	23	ab	N+2	1	0	0				26.6	60	0	0	0	0	0	0	0	SIS15-mCit
161123	ctrl1	220	23	ba	N+2	1	0	0				27.8	60	0	0	0	0	0	0	0	SIS15-mCit
161123	ctrl1	220	23	bb	N+2	1	0	0				25.8	35	0	0	0	0	0	0	0	SIS15-mCit
161123	ctrl1	220	23	aaa	N+3	0	0	0				14.8		0	0	0	0	0	0	0	SIS15-mCit
161123	ctrl1	220	23	aab	N+3	0	0	0				14.8		0	0	0	0	0	0	0	SIS15-mCit
161123	ctrl1	220	23	aba	N+3	0	0	0				17.4		0	0	0	0	0	0	0	SIS15-mCit
161123	ctrl1	220	23	abb	N+3	0	0	0				17.4		0	0	0	0	0	0	0	SIS15-mCit
161123	ctrl1	220	23	baa	N+3	0	0	0				17		0	0	0	0	0	0	0	SIS15-mCit
161123	ctrl1	220	23	bab	N+3	0	0	0				17		0	0	0	0	0	0	0	SIS15-mCit
161123	ctrl1	220	23	bba	N+3	0	0	0				19.4		0	0	0	0	0	0	0	SIS15-mCit
161123	ctrl1	220	23	bbb	N+3	0	0	0				19.4		0	0	0	0	0	0	0	SIS15-mCit
161123	ctrl1	221	24	o	N	1	0	0				14.4	96	0	0	0	0	0	0	0	SIS15-mCit
161123	ctrl1	221	24	a	N+1	1	0	0				23.4	48	0	0	0	0	0	0	0	SIS15-mCit
161123	ctrl1	221	24	b	N+1	1	0	0				25.4	60	0	0	0	0	0	0	0	SIS15-mCit
161123	ctrl1	221	24	aa	N+2	1	0	0				30	48	0	0	0	0	0	0	0	SIS15-mCit
161123	ctrl1	221	24	ab	N+2	1	0	0				28.2	36	0	0	0	0	0	0	0	SIS15-mCit
161123	ctrl1	221	24	ba	N+2	1	0	0				28	36	0	0	0	0	0	0	0	SIS15-mCit
161123	ctrl1	221	24	bb	N+2	1	0	0				30.6	36	0	0	0	0	0	0	0	SIS15-mCit
161123	ctrl1	221	24	aaa	N+3	0	0	0				25		0	0	0	0	0	0	0	SIS15-mCit
161123	ctrl1	221	24	aab	N+3	0	0	0				25		0	0	0	0	0	0	0	SIS15-mCit
161123	ctrl1	221	24	aba	N+3	0	0	0				27		0	0	0	0	0	0	0	SIS15-mCit
161123	ctrl1	221	24	abb	N+3	0	0	0				27		0	0	0	0	0	0	0	SIS15-mCit
161123	ctrl1	221	24	baa	N+3	0	0	0				25		0	0	0	0	0	0	0	SIS15-mCit
161123	ctrl1	221	24	bab	N+3	0	0	0				25		0	0	0	0	0	0	0	SIS15-mCit
161123	ctrl1	221	24	bba	N+3	0	0	0				22.4		0	0	0	0	0	0	0	SIS15-mCit
161123	ctrl1	221	24	bbb	N+3	0	0	0				22.4		0	0	0	0	0	0	0	SIS15-mCit
161123	ctrl1	222	25	o	N	1	0	0				13.6	48	0	0	0	0	0	0	0	SIS15-mCit
161123	ctrl1	222	25	a	N+1	1	0	0				31.4	36	0	0	0	0	0	0	0	SIS15-mCit
161123	ctrl1	222	25	b	N+1	1	0	0				25.8	24	0	0	0	0	0	0	0	SIS15-mCit
161123	ctrl1	222	25	aa	N+2	1	0	0				28	60	0	0	0	0	0	0	0	SIS15-mCit
161123	ctrl1	222	25	ab	N+2	1	0	0				27.4	36	0	0	0	0	0	0	0	SIS15-mCit
161123	ctrl1	222	25	ba	N+2	1	0	0				24.6	36	0	0	0	0	0	0	0	SIS15-mCit
161123	ctrl1	222	25	bb	N+2	0	0	0				55.4		0	0	0	0	0	0	0	SIS15-mCit
161123	ctrl1	222	25	aaa	N+3	0	0	0				20.6		0	0	0	0	0	0	0	SIS15-mCit
161123	ctrl1	222	25	aab	N+3	0	0	0				20.6		0	0	0	0	0	0	0	SIS15-mCit
161123	ctrl1	222	25	aba	N+3	0	0	0				21.6		0	0	0	0	0	0	0	SIS15-mCit
161123	ctrl1	222	25	abb	N+3	0	0	0				21.6		0	0	0	0	0	0	0	SIS15-mCit
161123	ctrl1	222	25	baa	N+3	1	0	0				24.8	24	0	0	0	0	0	0	0	SIS15-mCit
161123	ctrl1	222	25	bab	N+3	0	0	0				30.2		0	0	0	0	0	0	0	SIS15-mCit
161123	ctrl1	222	25	baaa	N+4	0	0	0				5		0	0	0	0	0	0	0	SIS15-mCit
161123	ctrl1	222	25	baab	N+4	0	0	0				5		0	0	0	0	0	0	0	SIS15-mCit
161123	ctrl1	223	26	o	N	1	0	0				13.8	60	0	0	0	0	0	0	0	SIS15-mCit
161123	ctrl1	223	26	a	N+1	1	0	0				35.4	48	0	0	0	0	0	0	0	SIS15-mCit
161123	ctrl1	223	26	b	N+1	1	0	0				25.2	36	0	0	0	0	0	0	0	SIS15-mCit
161123	ctrl1	223	26	aa	N+2	1	0	0				24.8	60	0	0	0	0	0	0	0	SIS15-mCit
161123	ctrl1	223	26	ab	N+2	1	0	0				29	48	0	0	0	0	0	0	0	SIS15-mCit
161123	ctrl1	223	26	ba	N+2	1	0	0				24.4	48	0	0	0	0	0	0	0	SIS15-mCit
161123	ctrl1	223	26	bb	N+2	1	0	0				27.2	36	0	0	0	0	0	0	0	SIS15-mCit
161123	ctrl1	223	26	aaa	N+3	0	0	0				19.2		0	0	0	0	0	0	0	SIS15-mCit
161123	ctrl1	223	26	aab	N+3	0	0	0				19.2		0	0	0	0	0	0	0	SIS15-mCit
161123	ctrl1	223	26	aba	N+3	0	0	0				15.2		0	0	0	0	0	0	0	SIS15-mCit
161123	ctrl1	223	26	abb	N+3	0	0	0				15.2		0	0	0	0	0	0	0	SIS15-mCit
161123	ctrl1	223	26	baa	N+3	1	0	0				27.4	48	0	0	0	0	0	0	0	SIS15-mCit
161123	ctrl1	223	26	bab	N+3	1	0	0				27.4	24	0	0	0	0	0	0	0	SIS15-mCit
161123	ctrl1	223	26	bba	N+3	0	0	0				27.6		0	0	0	0	0	0	0	SIS15-mCit
161123	ctrl1	223	26	bbb	N+3	0	0	0				27.6		0	0	0	0	0	0	0	SIS15-mCit
161123	ctrl1	223	26	baaa	N+4	0	0	0				2		0	0	0	0	0	0	0	SIS15-mCit
161123	ctrl1	223	26	baab	N+4	0	0	0				2		0	0	0	0	0	0	0	SIS15-mCit
161123	ctrl1	223	26	baba	N+4	0	0	0				2.4		0	0	0	0	0	0	0	SIS15-mCit
161123	ctrl1	223	26	babb	N+4	0	0	0				2.4		0	0	0	0	0	0	0	SIS15-mCit
161123	ctrl1	224	27	o	N	1	0	0				17.2	60	0	0	0	0	0	0	0	SIS15-mCit
161123	ctrl1	224	27	a	N+1	1	0	0				29	48	0	0	0	0	0	0	0	SIS15-mCit
161123	ctrl1	224	27	b	N+1	1	0	0				24.4	72	0	0	0	0	0	0	0	SIS15-mCit
161123	ctrl1	224	27	aa	N+2	1	0	0				29.2	60	0	0	0	0	0	0	0	SIS15-mCit
161123	ctrl1	224	27	ab	N+2	1	0	0				26.2	48	0	0	0	0	0	0	0	SIS15-mCit
161123	ctrl1	224	27	ba	N+2	1	0	0				24.8	36	0	0	0	0	0	0	0	SIS15-mCit
161123	ctrl1	224	27	bb	N+2	1	0	0				24.8	36	0	0	0	0	0	0	0	SIS15-mCit
161123	ctrl1	224	27	aaa	N+3	0	0	0				17.8		0	0	0	0	0	0	0	SIS15-mCit
161123	ctrl1	224	27	aab	N+3	0	0	0				17.8		0	0	0	0	0	0	0	SIS15-mCit
161123	ctrl1	224	27	aba	N+3	0	0	0				21		0	0	0	0	0	0	0	SIS15-mCit
161123	ctrl1	224	27	abb	N+3	0	0	0				21		0	0	0	0	0	0	0	SIS15-mCit
161123	ctrl1	224	27	baa	N+3	0	0	0				26.8		0	0	0	0	0	0	0	SIS15-mCit
161123	ctrl1	224	27	bab	N+3	0	0	0				26.8		0	0	0	0	0	0	0	SIS15-mCit
161123	ctrl1	224	27	bba	N+3	0	0	0				26.8		0	0	0	0	0	0	0	SIS15-mCit
161123	ctrl1	224	27	bbb	N+3	0	0	0				26.8		0	0	0	0	0	0	0	SIS15-mCit
161123	ctrl1	225	28	o	N	0	0	0				96		0	0	0	0	0	0	0	SIS15-mCit
161123	ctrl1	226	29	o	N	1	0	0				21	36	1	0	0	0	0	0	0	SIS15-mCit
161123	ctrl1	226	29	a	N+1	1	0	0				24	60	0	0	0	0	0	0	0	SIS15-mCit
161123	ctrl1	226	29	b	N+1	1	0	0				27.2	84	0	0	0	0	0	0	0	SIS15-mCit
161123	ctrl1	226	29	aa	N+2	1	0	0				26	36	0	0	0	0	0	0	0	SIS15-mCit
161123	ctrl1	226	29	ab	N+2	1	0	0				27.6	48	0	0	0	0	0	0	0	SIS15-mCit
161123	ctrl1	226	29	ba	N+2	1	0	0				29.8	48	1	0	0	0	0	0	0	SIS15-mCit
161123	ctrl1	226	29	bb	N+2	1	0	0				24.2	48	0	0	0	0	0	0	0	SIS15-mCit
161123	ctrl1	226	29	aaa	N+3	0	0	0				22.8		0	0	0	0	0	0	0	SIS15-mCit
161123	ctrl1	226	29	aab	N+3	0	0	0				22.8		0	0	0	0	0	0	0	SIS15-mCit
161123	ctrl1	226	29	aba	N+3	0	0	0				21		0	0	0	0	0	0	0	SIS15-mCit
161123	ctrl1	226	29	abb	N+3	0	0	0				21		0	0	0	0	0	0	0	SIS15-mCit
161123	ctrl1	226	29	baa	N+3	0	0	0				15.2		0	0	0	0	0	0	0	SIS15-mCit
161123	ctrl1	226	29	bab	N+3	0	0	0				15.2		0	0	0	0	0	0	0	SIS15-mCit
161123	ctrl1	226	29	bba	N+3	0	0	0				20.8		0	0	0	0	0	0	0	SIS15-mCit
161123	ctrl1	226	29	bbb	N+3	0	0	0				20.8		0	0	0	0	0	0	0	SIS15-mCit
161123	ctrl1	227	30	o	N	0	0	0				96		0	0	0	0	0	0	0	SIS15-mCit
161123	ctrl1	228	31	o	N	0	0	0				96		0	0	0	0	0	0	0	SIS15-mCit
161123	ctrl1	229	32	o	N	0	0	0				96		0	0	0	0	0	0	0	SIS15-mCit
161123	ctrl1	230	33	o	N	0	0	0				96		0	0	0	0	0	0	0	SIS15-mCit
161123	ctrl1	231	34	o	N	1	0	0				17.2	48	0	0	0	0	0	0	0	SIS15-mCit
161123	ctrl1	231	34	a	N+1	0	0	0				78		0	0	0	0	0	0	0	SIS15-mCit
161123	ctrl1	231	34	b	N+1	1	0	0				30.2	60	0	0	0	0	0	0	0	SIS15-mCit
161123	ctrl1	231	34	ba	N+2	0	0	0				46.8		0	0	0	0	0	0	0	SIS15-mCit
161123	ctrl1	231	34	bb	N+2	0	0	0				46.8		0	0	0	0	0	0	0	SIS15-mCit
161123	ctrl1	232	35	o	N	1	0	0				20.4	48	0	0	0	0	0	0	0	SIS15-mCit
161123	ctrl1	232	35	a	N+1	0	0	0				74.8		0	0	0	0	0	0	0	SIS15-mCit
161123	ctrl1	232	35	b	N+1	0	0	0				74.8		0	0	0	0	0	0	0	SIS15-mCit
161123	ctrl1	233	36	o	N	1	0	0				20.4	60	0	0	0	0	0	0	0	SIS15-mCit
161123	ctrl1	233	36	a	N+1	1	0	0				28.8	72	0	0	0	0	0	0	0	SIS15-mCit
161123	ctrl1	233	36	b	N+1	1	0	0				31.6	48	0	0	0	0	0	0	0	SIS15-mCit
161123	ctrl1	233	36	aa	N+2	1	0	0				38.8	60	0	0	0	0	0	0	0	SIS15-mCit
161123	ctrl1	233	36	ab	N+2	0	0	0				44.6		0	0	0	0	0	0	0	SIS15-mCit
161123	ctrl1	233	36	ba	N+2	0	0	0				42.2		0	0	0	0	0	0	0	SIS15-mCit
161123	ctrl1	233	36	bb	N+2	0	0	0				42.2		0	0	0	0	0	0	0	SIS15-mCit
161123	ctrl1	233	36	aaa	N+3	0	0	0				4.8		0	0	0	0	0	0	0	SIS15-mCit
161123	ctrl1	233	36	aab	N+3	0	0	0				4.8		0	0	0	0	0	0	0	SIS15-mCit
161123	ctrl1	234	37	o	N	1	0	0				19	48	0	0	0	0	0	0	0	SIS15-mCit
161123	ctrl1	234	37	a	N+1	1	0	0				30.4	60	0	0	0	0	0	0	0	SIS15-mCit
161123	ctrl1	234	37	b	N+1	1	0	0				24	48	0	0	0	0	0	0	0	SIS15-mCit
161123	ctrl1	234	37	aa	N+2	0	0	0				44.8		1	0	0	0	0	0	0	SIS15-mCit
161123	ctrl1	234	37	ab	N+2	0	0	0				44.8		0	0	0	0	0	0	0	SIS15-mCit
161123	ctrl1	234	37	ba	N+2	0	0	0				51.4		0	0	0	0	0	0	0	SIS15-mCit
161123	ctrl1	234	37	bb	N+2	0	0	0				51.4		0	0	0	0	0	0	0	SIS15-mCit
161123	ctrl1	235	38	o	N	1	0	0				18.6	108	0	0	0	0	0	0	0	SIS15-mCit
161123	ctrl1	235	38	a	N+1	0	0	0				75.6		0	0	0	0	0	0	0	SIS15-mCit
161123	ctrl1	235	38	b	N+1	1	0	0				34.2	36	0	0	0	0	0	0	0	SIS15-mCit
161123	ctrl1	235	38	ba	N+2	1	0	0				40	36	0	0	0	0	0	0	0	SIS15-mCit
161123	ctrl1	235	38	bb	N+2	0	0	0				40.8		0	0	0	0	0	0	0	SIS15-mCit
161123	ctrl1	235	38	baa	N+3	0	0	0				0.2		0	0	0	0	0	0	0	SIS15-mCit
161123	ctrl1	235	38	bab	N+3	0	0	0				0.2		0	0	0	0	0	0	0	SIS15-mCit
161123	ctrl1	236	39	o	N	1	0	0				19.8	96	0	0	0	0	0	0	0	SIS15-mCit
161123	ctrl1	236	39	a	N+1	0	0	0				74.6		0	0	0	0	0	0	0	SIS15-mCit
161123	ctrl1	236	39	b	N+1	0	0	0				74.6		0	0	0	0	0	0	0	SIS15-mCit
161123	ctrl1	237	40	o	N	1	0	0				21	48	0	0	0	0	0	0	0	SIS15-mCit
161123	ctrl1	237	40	a	N+1	1	0	0				34.2	24	0	0	0	0	0	0	0	SIS15-mCit
161123	ctrl1	237	40	b	N+1	1	0	0				33.4	36	0	0	0	0	0	0	0	SIS15-mCit
161123	ctrl1	237	40	aa	N+2	1	0	0				26.2	36	0	0	0	0	0	0	0	SIS15-mCit
161123	ctrl1	237	40	ab	N+2	1	0	0				29.8	36	0	0	0	0	0	0	0	SIS15-mCit
161123	ctrl1	237	40	ba	N+2	1	0	0				26.8	12	0	0	0	0	0	0	0	SIS15-mCit
161123	ctrl1	237	40	bb	N+2	1	0	0				30.4	24	0	0	0	0	0	0	0	SIS15-mCit
161123	ctrl1	237	40	aaa	N+3	0	0	0				12.8		0	0	0	0	0	0	0	SIS15-mCit
161123	ctrl1	237	40	aab	N+3	0	0	0				12.8		0	0	0	0	0	0	0	SIS15-mCit
161123	ctrl1	237	40	aba	N+3	0	0	0				9.2		0	0	0	0	0	0	0	SIS15-mCit
161123	ctrl1	237	40	abb	N+3	0	0	0				9.2		0	0	0	0	0	0	0	SIS15-mCit
161123	ctrl1	237	40	baa	N+3	0	0	0				13.2		0	0	0	0	0	0	0	SIS15-mCit
161123	ctrl1	237	40	bab	N+3	0	0	0				13.2		0	0	0	0	0	0	0	SIS15-mCit
161123	ctrl1	237	40	bba	N+3	0	0	0				9.4		0	0	0	0	0	0	0	SIS15-mCit
161123	ctrl1	237	40	bbb	N+3	0	0	0				9.4		0	0	0	0	0	0	0	SIS15-mCit
161123	ctrl1	238	41	o	N	0	0	0				96		0	0	0	0	0	0	0	SIS15-mCit
180414	ctrl2	239	1	o	N	0	0	0				92.3		1	0	0	0	0	0	0	CTRL48-sgFUSION11
180414	ctrl2	240	2	o	N	1	0	0				13.5	30	0	0	0	0	0	0	0	CTRL48-sgFUSION11
180414	ctrl2	240	2	a	N+1	1	0	0				15.2	40	0	0	0	0	0	0	0	CTRL48-sgFUSION11
180414	ctrl2	240	2	b	N+1	1	0	0				18.7	40	0	0	0	0	0	0	0	CTRL48-sgFUSION11
180414	ctrl2	240	2	aa	N+2	1	0	0				20.7	50	0	0	0	0	0	0	0	CTRL48-sgFUSION11
180414	ctrl2	240	2	ab	N+2	1	0	0				23	30	0	0	0	0	0	0	0	CTRL48-sgFUSION11
180414	ctrl2	240	2	ba	N+2	1	0	0				26.5	50	0	0	0	1	0	0	0	CTRL48-sgFUSION11
180414	ctrl2	240	2	bb	N+2	1	0	0				20.8	30	0	0	0	0	0	0	0	CTRL48-sgFUSION11
180414	ctrl2	240	2	aaa	N+3	1	0	0				19.5	60	0	0	0	0	0	0	0	CTRL48-sgFUSION11
180414	ctrl2	240	2	aab	N+3	1	0	0				17.7	40	0	0	0	0	0	0	0	CTRL48-sgFUSION11
180414	ctrl2	240	2	aba	N+3	1	0	0				21.3	30	0	0	0	0	0	0	0	CTRL48-sgFUSION11
180414	ctrl2	240	2	abb	N+3	0	0	0				11		0	0	0	0	0	0	0	CTRL48-sgFUSION11
180414	ctrl2	240	2	bba	N+3	1	0	0				20.8	40	0	0	0	0	0	0	0	CTRL48-sgFUSION11
180414	ctrl2	240	2	bbb	N+3	1	0	0				20.2	40	0	0	0	0	0	0	0	CTRL48-sgFUSION11
180414	ctrl2	240	2	aaaa	N+4	0	0	0				20.5		0	0	0	0	0	0	0	CTRL48-sgFUSION11
180414	ctrl2	240	2	aaab	N+4	1	0	0				19.3	40	0	0	0	0	0	0	0	CTRL48-sgFUSION11
180414	ctrl2	240	2	aaba	N+4	0	0	0				22.7		0	0	0	0	0	0	0	CTRL48-sgFUSION11
180414	ctrl2	240	2	aabb	N+4	0	0	0				22.7		0	0	0	0	0	0	0	CTRL48-sgFUSION11
180414	ctrl2	240	2	abaa	N+4	0	0	0				17.2		0	0	0	0	0	0	0	CTRL48-sgFUSION11
180414	ctrl2	240	2	abab	N+4	0	0	0				17.2		0	0	0	0	0	0	0	CTRL48-sgFUSION11
180414	ctrl2	240	2	bbaa	N+4	0	0	0				16.2		0	0	0	0	0	0	0	CTRL48-sgFUSION11
180414	ctrl2	240	2	bbab	N+4	0	0	0				16.2		0	0	0	0	0	0	0	CTRL48-sgFUSION11
180414	ctrl2	240	2	bbba	N+4	0	0	0				16.8		0	0	0	0	0	0	0	CTRL48-sgFUSION11
180414	ctrl2	240	2	bbbb	N+4	0	0	0				16.8		0	0	0	0	0	0	0	CTRL48-sgFUSION11
180414	ctrl2	240	2	aaaba	N+5	0	0	0				0.5		0	0	0	0	0	0	0	CTRL48-sgFUSION11
180414	ctrl2	240	2	aaabb	N+5	0	0	0				0.5		0	0	0	0	0	0	0	CTRL48-sgFUSION11
180414	ctrl2	241	3	o	N	1	0	0				17.2	30	0	0	0	0	0	0	0	CTRL48-sgFUSION11
180414	ctrl2	241	3	a	N+1	1	0	0				19.5	40	0	0	0	0	0	0	0	CTRL48-sgFUSION11
180414	ctrl2	241	3	b	N+1	1	0	0				17.2	90	0	0	0	0	0	0	0	CTRL48-sgFUSION11
180414	ctrl2	241	3	aa	N+2	0	0	0				54.5		0	0	0	0	0	0	0	CTRL48-sgFUSION11
180414	ctrl2	241	3	ab	N+2	0	0	0				54.5		0	0	0	0	0	0	0	CTRL48-sgFUSION11
180414	ctrl2	241	3	ba	N+2	1	0	0				21.7	40	0	0	0	0	0	0	0	CTRL48-sgFUSION11
180414	ctrl2	241	3	bb	N+2	1	0	0				20.3	40	0	0	0	0	0	0	0	CTRL48-sgFUSION11
180414	ctrl2	241	3	baa	N+3	0	0	0				33.7		0	0	0	0	0	0	0	CTRL48-sgFUSION11
180414	ctrl2	241	3	bab	N+3	0	0	0				33.7		0	0	0	0	0	0	0	CTRL48-sgFUSION11
180414	ctrl2	241	3	bba	N+3	0	0	0				35		0	0	0	0	0	0	0	CTRL48-sgFUSION11
180414	ctrl2	241	3	bbb	N+3	0	0	0				35		0	0	0	0	0	0	0	CTRL48-sgFUSION11
180414	ctrl2	242	4	o	N	1	0	0				14.2	50	0	0	0	0	0	0	0	CTRL48-sgFUSION11
180414	ctrl2	242	4	a	N+1	1	0	0				19.7	40	0	0	0	0	0	0	0	CTRL48-sgFUSION11
180414	ctrl2	242	4	b	N+1	1	0	0				18.3	20	0	0	0	0	0	0	0	CTRL48-sgFUSION11
180414	ctrl2	242	4	aa	N+2	1	0	0				18.8	30	0	0	0	0	0	0	0	CTRL48-sgFUSION11
180414	ctrl2	242	4	ab	N+2	1	0	0				24	40	0	0	0	0	0	0	0	CTRL48-sgFUSION11
180414	ctrl2	242	4	ba	N+2	0	0	0				58.7		0	0	0	0	0	0	0	CTRL48-sgFUSION11
180414	ctrl2	242	4	bb	N+2	1	0	0				21.3	50	0	0	0	0	0	0	0	CTRL48-sgFUSION11
180414	ctrl2	242	4	aaa	N+3	1	0	0				20.2	40	0	0	0	0	0	0	0	CTRL48-sgFUSION11
180414	ctrl2	242	4	aab	N+3	1	0	0				19.8	40	0	0	0	0	0	0	0	CTRL48-sgFUSION11
180414	ctrl2	242	4	aba	N+3	1	0	0				20.3	30	0	0	0	0	0	0	0	CTRL48-sgFUSION11
180414	ctrl2	242	4	abb	N+3	1	0	0				19.3	30	0	0	0	0	0	0	0	CTRL48-sgFUSION11
180414	ctrl2	242	4	bba	N+3	0	1	0				8.8		0	0	0	0	0	0	0	CTRL48-sgFUSION11
180414	ctrl2	242	4	bbb	N+3	1	0	0				20	40	0	0	0	0	0	0	0	CTRL48-sgFUSION11
180414	ctrl2	242	4	aaaa	N+4	0	0	0				16.8		0	0	0	0	0	0	0	CTRL48-sgFUSION11
180414	ctrl2	242	4	aaab	N+4	0	0	0				16.8		0	0	0	0	0	0	0	CTRL48-sgFUSION11
180414	ctrl2	242	4	aaba	N+4	0	0	0				17.2		0	0	0	0	0	0	0	CTRL48-sgFUSION11
180414	ctrl2	242	4	aabb	N+4	0	0	0				17.2		0	0	0	0	0	0	0	CTRL48-sgFUSION11
180414	ctrl2	242	4	abaa	N+4	0	0	0				11.5		0	0	0	0	0	0	0	CTRL48-sgFUSION11
180414	ctrl2	242	4	abab	N+4	0	0	0				11.5		0	0	0	0	0	0	0	CTRL48-sgFUSION11
180414	ctrl2	242	4	abba	N+4	0	0	0				12.5		0	0	0	0	0	0	0	CTRL48-sgFUSION11
180414	ctrl2	242	4	abbb	N+4	0	0	0				12.5		0	0	0	0	0	0	0	CTRL48-sgFUSION11
180414	ctrl2	242	4	bbba	N+4	0	0	0				15.8		0	0	0	0	0	0	0	CTRL48-sgFUSION11
180414	ctrl2	242	4	bbbb	N+4	0	0	0				15.8		0	0	0	0	0	0	0	CTRL48-sgFUSION11
180414	ctrl2	243	5	o	N	0	0	0				92.3		0	0	0	0	0	0	0	CTRL48-sgFUSION11
180414	ctrl2	244	6	o	N	1	0	0				24.7	50	0	0	0	0	0	0	0	CTRL48-sgFUSION11
180414	ctrl2	244	6	a	N+1	1	0	0				16.8	30	0	0	0	0	0	0	0	CTRL48-sgFUSION11
180414	ctrl2	244	6	b	N+1	1	0	0				17.5	40	0	0	0	0	0	0	0	CTRL48-sgFUSION11
180414	ctrl2	244	6	aa	N+2	1	0	0				17.7	30	0	0	0	0	0	0	0	CTRL48-sgFUSION11
180414	ctrl2	244	6	ab	N+2	1	0	0				19.2	40	0	0	0	0	0	0	0	CTRL48-sgFUSION11
180414	ctrl2	244	6	ba	N+2	1	0	0				27.7	60	0	0	0	0	0	0	0	CTRL48-sgFUSION11
180414	ctrl2	244	6	bb	N+2	1	0	0				23.8	40	0	0	0	0	0	0	0	CTRL48-sgFUSION11
180414	ctrl2	244	6	aaa	N+3	1	0	0				16.8	60	0	0	0	0	0	0	0	CTRL48-sgFUSION11
180414	ctrl2	244	6	aab	N+3	1	0	0				18.8	30	0	0	0	0	0	0	0	CTRL48-sgFUSION11
180414	ctrl2	244	6	aba	N+3	1	0	0				15	40	0	0	0	0	0	0	0	CTRL48-sgFUSION11
180414	ctrl2	244	6	abb	N+3	1	0	0				18.3	40	0	0	0	0	0	0	0	CTRL48-sgFUSION11
180414	ctrl2	244	6	baa	N+3	1	0	0				15.3	50	0	0	0	0	0	0	0	CTRL48-sgFUSION11
180414	ctrl2	244	6	bab	N+3	0	0	0				20		0	0	0	0	0	0	0	CTRL48-sgFUSION11
180414	ctrl2	244	6	bba	N+3	1	0	0				15.5	40	0	0	0	0	0	0	0	CTRL48-sgFUSION11
180414	ctrl2	244	6	bbb	N+3	0	0	0				24.2		0	0	0	0	0	0	0	CTRL48-sgFUSION11
180414	ctrl2	244	6	aaaa	N+4	0	0	0				13.5		0	0	0	0	0	0	0	CTRL48-sgFUSION11
180414	ctrl2	244	6	aaab	N+4	0	0	0				13.5		0	0	0	0	0	0	0	CTRL48-sgFUSION11
180414	ctrl2	244	6	aaba	N+4	0	0	0				12		0	0	0	0	0	0	0	CTRL48-sgFUSION11
180414	ctrl2	244	6	aabb	N+4	0	0	0				12		0	0	0	0	0	0	0	CTRL48-sgFUSION11
180414	ctrl2	244	6	abaa	N+4	0	0	0				14		0	0	0	0	0	0	0	CTRL48-sgFUSION11
180414	ctrl2	244	6	abab	N+4	0	0	0				14		0	0	0	0	0	0	0	CTRL48-sgFUSION11
180414	ctrl2	244	6	abba	N+4	0	0	0				10.7		0	0	0	0	0	0	0	CTRL48-sgFUSION11
180414	ctrl2	244	6	abbb	N+4	0	0	0				10.7		0	0	0	0	0	0	0	CTRL48-sgFUSION11
180414	ctrl2	244	6	baaa	N+4	0	0	0				3.8		0	0	0	0	0	0	0	CTRL48-sgFUSION11
180414	ctrl2	244	6	baab	N+4	0	0	0				3.8		0	0	0	0	0	0	0	CTRL48-sgFUSION11
180414	ctrl2	244	6	bbaa	N+4	0	0	0				8		0	0	0	0	0	0	0	CTRL48-sgFUSION11
180414	ctrl2	244	6	bbab	N+4	0	0	0				8		0	0	0	0	0	0	0	CTRL48-sgFUSION11
180414	ctrl2	245	7	o	N	1	0	0				21	120	0	0	0	0	0	0	0	CTRL48-sgFUSION11
180414	ctrl2	245	7	a	N+1	1	0	0				21.2	40	0	0	0	0	0	0	0	CTRL48-sgFUSION11
180414	ctrl2	245	7	b	N+1	1	0	0				24.2	30	0	0	0	0	0	0	0	CTRL48-sgFUSION11
180414	ctrl2	245	7	aa	N+2	1	0	0				17.8	40	0	0	0	0	0	0	0	CTRL48-sgFUSION11
180414	ctrl2	245	7	ab	N+2	0	0	0				7		0	0	0	0	0	0	0	CTRL48-sgFUSION11
180414	ctrl2	245	7	ba	N+2	1	0	0				17.5	50	0	0	0	0	0	0	0	CTRL48-sgFUSION11
180414	ctrl2	245	7	bb	N+2	1	0	0				19.3	40	0	0	0	0	0	0	0	CTRL48-sgFUSION11
180414	ctrl2	245	7	aaa	N+3	1	0	0				20.3	50	0	0	0	0	0	0	0	CTRL48-sgFUSION11
180414	ctrl2	245	7	aab	N+3	1	0	0				17.7	50	0	0	0	0	0	0	0	CTRL48-sgFUSION11
180414	ctrl2	245	7	baa	N+3	1	0	0				18	40	0	0	0	0	0	0	0	CTRL48-sgFUSION11
180414	ctrl2	245	7	bab	N+3	1	0	0				17.8	40	0	0	0	0	0	0	0	CTRL48-sgFUSION11
180414	ctrl2	245	7	bba	N+3	1	0	0				17.8	30	0	0	0	0	0	0	0	CTRL48-sgFUSION11
180414	ctrl2	245	7	bbb	N+3	1	0	0				18.5	40	0	0	0	0	0	0	0	CTRL48-sgFUSION11
180414	ctrl2	245	7	aaaa	N+4	0	0	0				7.8		0	0	0	0	0	0	0	CTRL48-sgFUSION11
180414	ctrl2	245	7	aaab	N+4	0	0	0				7.8		0	0	0	0	0	0	0	CTRL48-sgFUSION11
180414	ctrl2	245	7	aaba	N+4	0	0	0				10.5		0	0	0	0	0	0	0	CTRL48-sgFUSION11
180414	ctrl2	245	7	aabb	N+4	0	0	0				10.5		0	0	0	0	0	0	0	CTRL48-sgFUSION11
180414	ctrl2	245	7	baaa	N+4	0	0	0				7.7		0	0	0	0	0	0	0	CTRL48-sgFUSION11
180414	ctrl2	245	7	baab	N+4	0	0	0				7.7		0	0	0	0	0	0	0	CTRL48-sgFUSION11
180414	ctrl2	245	7	baba	N+4	0	0	0				7.8		0	0	0	0	0	0	0	CTRL48-sgFUSION11
180414	ctrl2	245	7	babb	N+4	0	0	0				7.8		0	0	0	0	0	0	0	CTRL48-sgFUSION11
180414	ctrl2	245	7	bbaa	N+4	0	0	0				6.3		0	0	0	0	0	0	0	CTRL48-sgFUSION11
180414	ctrl2	245	7	bbab	N+4	0	0	0				6.3		0	0	0	0	0	0	0	CTRL48-sgFUSION11
180414	ctrl2	245	7	bbba	N+4	0	0	0				5.5		0	0	0	0	0	0	0	CTRL48-sgFUSION11
180414	ctrl2	245	7	bbbb	N+4	0	0	0				5.5		0	0	0	0	0	0	0	CTRL48-sgFUSION11
180414	ctrl2	246	8	o	N	1	0	0				21.2	40	0	0	0	0	0	0	0	CTRL48-sgFUSION11
180414	ctrl2	246	8	a	N+1	1	0	0				19.2	50	0	0	0	0	0	0	0	CTRL48-sgFUSION11
180414	ctrl2	246	8	b	N+1	1	0	0				19.5	60	0	0	0	0	0	0	0	CTRL48-sgFUSION11
180414	ctrl2	246	8	aa	N+2	0	1	0				3		0	0	0	0	0	0	0	CTRL48-sgFUSION11
180414	ctrl2	246	8	ab	N+2	0	1	0				3		0	0	0	0	0	0	0	CTRL48-sgFUSION11
180414	ctrl2	246	8	ba	N+2	0	1	0				2		0	0	0	0	0	0	0	CTRL48-sgFUSION11
180414	ctrl2	246	8	bb	N+2	0	1	0				2		0	0	0	0	0	0	0	CTRL48-sgFUSION11
180414	ctrl2	247	9	o	N	1	0	0				16	90	0	0	0	1	0	0	0	CTRL48-sgFUSION11
180414	ctrl2	248	10	o	N	1	0	0				17.2	530	0	0	0	1	0	0	0	CTRL48-sgFUSION11
180414	ctrl2	249	11	o	1	1	0	0				17.5	40	0	0	0	0	0	0	0	CTRL48-sgFUSION11
180414	ctrl2	249	11	a	2	1	0	0				22.8	50	0	0	0	0	0	0	0	CTRL48-sgFUSION11
180414	ctrl2	249	11	b	2	1	0	0				20.2	60	0	0	0	0	0	0	0	CTRL48-sgFUSION11
180414	ctrl2	249	11	aa	3	1	0	0				18.2	30	0	0	0	0	0	0	0	CTRL48-sgFUSION11
180414	ctrl2	249	11	ab	3	1	0	0				21.2	40	0	0	0	0	0	0	0	CTRL48-sgFUSION11
180414	ctrl2	249	11	ba	3	1	0	0				18.8	50	0	0	0	0	0	0	0	CTRL48-sgFUSION11
180414	ctrl2	249	11	bb	3	1	0	0				19.2	30	0	0	0	0	0	0	0	CTRL48-sgFUSION11
180414	ctrl2	249	11	aaa	4	0	0	0				20.3		0	0	0	0	0	0	0	CTRL48-sgFUSION11
180414	ctrl2	249	11	aab	4	0	0	0				20.3		0	0	0	0	0	0	0	CTRL48-sgFUSION11
180414	ctrl2	249	11	aba	4	0	0	0				17.2		0	0	0	0	0	0	0	CTRL48-sgFUSION11
180414	ctrl2	249	11	abb	4	0	0	0				17.2		0	0	0	0	0	0	0	CTRL48-sgFUSION11
180414	ctrl2	249	11	baa	4	0	0	0				21.8		0	0	0	0	0	0	0	CTRL48-sgFUSION11
180414	ctrl2	249	11	bab	4	1	0	0				19.8	40	0	0	0	0	0	0	0	CTRL48-sgFUSION11
180414	ctrl2	249	11	bba	4	0	0	0				21.8		0	0	0	0	0	0	0	CTRL48-sgFUSION11
180414	ctrl2	249	11	bbb	4	0	0	0				21.8		0	0	0	0	0	0	0	CTRL48-sgFUSION11
180414	ctrl2	249	11	baba	5	0	0	0				1.3		0	0	0	0	0	0	0	CTRL48-sgFUSION11
180414	ctrl2	249	11	babb	5	0	0	0				1.3		0	0	0	0	0	0	0	CTRL48-sgFUSION11
180414	ctrl2	250	12	o	1	1	0	0				14.7	40	0	0	0	0	0	0	0	CTRL48-sgFUSION11
180414	ctrl2	250	12	a	2	1	0	0				19.3	90	0	0	0	0	0	0	0	CTRL48-sgFUSION11
180414	ctrl2	250	12	b	2	1	0	0				14.8	40	0	0	0	0	0	0	0	CTRL48-sgFUSION11
180414	ctrl2	250	12	aa	3	1	0	0				25.7	140	0	0	0	0	0	0	0	CTRL48-sgFUSION11
180414	ctrl2	250	12	ab	3	1	0	0				29	30	0	0	0	0	0	0	0	CTRL48-sgFUSION11
180414	ctrl2	250	12	ba	3	1	0	0				18.2	40	0	0	0	0	0	0	0	CTRL48-sgFUSION11
180414	ctrl2	250	12	bb	3	1	0	0				18.8	50	0	0	0	0	0	0	0	CTRL48-sgFUSION11
180414	ctrl2	250	12	aaa	4	0	0	0				15.7		0	0	0	0	0	0	0	CTRL48-sgFUSION11
180414	ctrl2	250	12	aab	4	0	0	0				15.7		0	0	0	0	0	0	0	CTRL48-sgFUSION11
180414	ctrl2	250	12	aba	4	0	0	0				14.2		0	0	0	0	0	0	0	CTRL48-sgFUSION11
180414	ctrl2	250	12	abb	4	0	0	0				14.2		0	0	0	0	0	0	0	CTRL48-sgFUSION11
180414	ctrl2	250	12	baa	4	1	0	0				20	50	0	0	0	0	0	0	0	CTRL48-sgFUSION11
180414	ctrl2	250	12	bab	4	1	0	0				17.2	40	0	0	0	0	0	0	0	CTRL48-sgFUSION11
180414	ctrl2	250	12	bba	4	1	0	0				23.7	40	0	0	0	0	0	0	0	CTRL48-sgFUSION11
180414	ctrl2	250	12	bbb	4	1	0	0				19	40	0	0	0	0	0	0	0	CTRL48-sgFUSION11
180414	ctrl2	250	12	baaa	5	0	0	0				9.3		0	0	0	0	0	0	0	CTRL48-sgFUSION11
180414	ctrl2	250	12	baab	5	0	0	0				9.3		0	0	0	0	0	0	0	CTRL48-sgFUSION11
180414	ctrl2	250	12	baba	5	0	0	0				12.3		0	0	0	0	0	0	0	CTRL48-sgFUSION11
180414	ctrl2	250	12	babb	5	0	0	0				12.3		0	0	0	0	0	0	0	CTRL48-sgFUSION11
180414	ctrl2	250	12	bbaa	5	0	0	0				5		0	0	0	0	0	0	0	CTRL48-sgFUSION11
180414	ctrl2	250	12	bbab	5	0	0	0				5		0	0	0	0	0	0	0	CTRL48-sgFUSION11
180414	ctrl2	250	12	bbba	5	0	0	0				9.7		0	0	0	0	0	0	0	CTRL48-sgFUSION11
180414	ctrl2	250	12	bbbb	5	0	0	0				9.7		0	0	0	0	0	0	0	CTRL48-sgFUSION11
180414	ctrl2	251	13	o	1	1	0	0				11.7	40	0	0	0	0	0	0	0	CTRL48-sgFUSION11
180414	ctrl2	251	13	a	2	1	0	0				17.8	40	0	0	0	0	0	0	0	CTRL48-sgFUSION11
180414	ctrl2	251	13	b	2	1	0	0				20	30	0	0	0	0	0	0	0	CTRL48-sgFUSION11
180414	ctrl2	251	13	aa	3	1	0	0				19	40	0	0	0	0	0	0	0	CTRL48-sgFUSION11
180414	ctrl2	251	13	ab	3	1	0	0				18.3	40	0	0	0	0	0	0	0	CTRL48-sgFUSION11
180414	ctrl2	251	13	ba	3	1	0	0				20	40	0	0	0	0	0	0	0	CTRL48-sgFUSION11
180414	ctrl2	251	13	bb	3	1	0	0				22	40	0	0	0	0	0	0	0	CTRL48-sgFUSION11
180414	ctrl2	251	13	aaa	4	1	0	0				18.3	30	0	0	0	0	0	0	0	CTRL48-sgFUSION11
180414	ctrl2	251	13	aab	4	1	0	0				17.7	30	0	0	0	0	0	0	0	CTRL48-sgFUSION11
180414	ctrl2	251	13	aba	4	1	0	0				20.5	40	0	0	0	0	0	0	0	CTRL48-sgFUSION11
180414	ctrl2	251	13	abb	4	1	0	0				22.5	40	0	0	0	0	0	0	0	CTRL48-sgFUSION11
180414	ctrl2	251	13	baa	4	1	0	0				20.5	30	0	0	0	0	0	0	0	CTRL48-sgFUSION11
180414	ctrl2	251	13	bab	4	1	0	0				18.3	30	0	0	0	0	0	0	0	CTRL48-sgFUSION11
180414	ctrl2	251	13	bba	4	1	0	0				22		0	0	0	0	0	1	0	CTRL48-sgFUSION11
180414	ctrl2	251	13	bbb	4	1	0	0				22.5		0	0	0	0	0	1	0	CTRL48-sgFUSION11
180414	ctrl2	251	13	aaaa	5	0	0	0				8.7		0	0	0	0	0	0	0	CTRL48-sgFUSION11
180414	ctrl2	251	13	aaab	5	0	0	0				8.7		0	0	0	0	0	0	0	CTRL48-sgFUSION11
180414	ctrl2	251	13	aaba	5	0	0	0				9.3		0	0	0	0	0	0	0	CTRL48-sgFUSION11
180414	ctrl2	251	13	aabb	5	0	0	0				9.3		0	0	0	0	0	0	0	CTRL48-sgFUSION11
180414	ctrl2	251	13	abaa	5	0	0	0				7		0	0	0	0	0	0	0	CTRL48-sgFUSION11
180414	ctrl2	251	13	abab	5	0	0	0				7		0	0	0	0	0	0	0	CTRL48-sgFUSION11
180414	ctrl2	251	13	abba	5	0	0	0				5		0	0	0	0	0	0	0	CTRL48-sgFUSION11
180414	ctrl2	251	13	abbb	5	0	0	0				5		0	0	0	0	0	0	0	CTRL48-sgFUSION11
180414	ctrl2	251	13	baaa	5	0	0	0				3.5		0	0	0	0	0	0	0	CTRL48-sgFUSION11
180414	ctrl2	251	13	baab	5	0	0	0				3.5		0	0	0	0	0	0	0	CTRL48-sgFUSION11
180414	ctrl2	251	13	baba	5	0	0	0				5.7		0	0	0	0	0	0	0	CTRL48-sgFUSION11
180414	ctrl2	251	13	babb	5	0	0	0				5.7		0	0	0	0	0	0	0	CTRL48-sgFUSION11
180414	ctrl2	252	14	o	1	1	0	0				10.3	30	0	0	0	0	0	0	0	CTRL48-sgFUSION11
180414	ctrl2	252	14	a	2	1	0	0				17	30	0	0	0	0	0	0	0	CTRL48-sgFUSION11
180414	ctrl2	252	14	b	2	1	0	0				15.8	30	0	0	0	0	0	0	0	CTRL48-sgFUSION11
180414	ctrl2	252	14	aa	3	0	0	0				10		0	0	0	0	0	0	0	CTRL48-sgFUSION11
180414	ctrl2	252	14	ab	3	0	0	0				10		0	0	0	0	0	0	0	CTRL48-sgFUSION11
180414	ctrl2	252	14	ba	3	1	0	0				18	30	0	0	0	0	0	0	0	CTRL48-sgFUSION11
180414	ctrl2	252	14	bb	3	1	0	0				19.3	40	0	0	0	0	0	0	0	CTRL48-sgFUSION11
180414	ctrl2	252	14	baa	4	1	0	0				19	40	0	0	0	0	0	0	0	CTRL48-sgFUSION11
180414	ctrl2	252	14	bab	4	1	0	0				18.2	40	0	0	0	0	0	0	0	CTRL48-sgFUSION11
180414	ctrl2	252	14	bba	4	1	0	0				20.8	40	0	0	0	0	0	0	0	CTRL48-sgFUSION11
180414	ctrl2	252	14	bbb	4	1	0	0				18.7	40	0	0	0	0	0	0	0	CTRL48-sgFUSION11
180414	ctrl2	252	14	baaa	5	0	0	0				13.7		0	0	0	0	0	0	0	CTRL48-sgFUSION11
180414	ctrl2	252	14	baab	5	0	0	0				13.7		0	0	0	0	0	0	0	CTRL48-sgFUSION11
180414	ctrl2	252	14	baba	5	0	0	0				14.5		0	0	0	0	0	0	0	CTRL48-sgFUSION11
180414	ctrl2	252	14	babb	5	0	0	0				14.5		0	0	0	0	0	0	0	CTRL48-sgFUSION11
180414	ctrl2	252	14	bbaa	5	0	0	0				10.3		0	0	0	0	0	0	0	CTRL48-sgFUSION11
180414	ctrl2	252	14	bbab	5	0	0	0				10.3		0	0	0	0	0	0	0	CTRL48-sgFUSION11
180414	ctrl2	252	14	bbba	5	0	0	0				12.5		0	0	0	0	0	0	0	CTRL48-sgFUSION11
180414	ctrl2	252	14	bbbb	5	0	0	0				12.5		0	0	0	0	0	0	0	CTRL48-sgFUSION11
180414	ctrl2	253	15	o	1	1	0	0				4.8	50	0	0	0	0	0	0	0	CTRL48-sgFUSION11
180414	ctrl2	253	15	a	2	1	0	0				17	40	0	0	0	0	0	0	0	CTRL48-sgFUSION11
180414	ctrl2	253	15	b	2	1	0	0				13	40	0	0	0	0	0	0	0	CTRL48-sgFUSION11
180414	ctrl2	253	15	aa	3	1	0	0				17.8	40	0	0	0	0	0	0	0	CTRL48-sgFUSION11
180414	ctrl2	253	15	ab	3	1	0	0				19.3	40	0	0	0	0	0	0	0	CTRL48-sgFUSION11
180414	ctrl2	253	15	ba	3	1	0	0				18.5	30	0	0	0	0	0	0	0	CTRL48-sgFUSION11
180414	ctrl2	253	15	bb	3	1	0	0				17.8	40	0	0	0	0	0	0	0	CTRL48-sgFUSION11
180414	ctrl2	253	15	aaa	4	1	0	0				20.3	50	0	0	0	0	0	0	0	CTRL48-sgFUSION11
180414	ctrl2	253	15	aab	4	1	0	0				18.8	60	0	0	0	0	0	0	0	CTRL48-sgFUSION11
180414	ctrl2	253	15	aba	4	0	1	0				18		0	0	0	0	0	0	0	CTRL48-sgFUSION11
180414	ctrl2	253	15	abb	4	1	0	0				22	50	0	0	0	0	0	0	0	CTRL48-sgFUSION11
180414	ctrl2	253	15	baa	4	1	0	0				22.7	40	0	0	0	0	0	0	0	CTRL48-sgFUSION11
180414	ctrl2	253	15	bab	4	1	0	0				17.2	30	0	0	0	0	0	0	0	CTRL48-sgFUSION11
180414	ctrl2	253	15	bba	4	1	0	0				30.7	20	0	0	0	0	0	0	0	CTRL48-sgFUSION11
180414	ctrl2	253	15	bbb	4	1	0	0				41.8	20	0	0	0	0	0	0	0	CTRL48-sgFUSION11
180414	ctrl2	253	15	aaaa	5	0	0	0				18		0	0	0	0	0	0	0	CTRL48-sgFUSION11
180414	ctrl2	253	15	aaab	5	0	0	0				18		0	0	0	0	0	0	0	CTRL48-sgFUSION11
180414	ctrl2	253	15	aaba	5	0	0	0				19.3		0	0	0	0	0	0	0	CTRL48-sgFUSION11
180414	ctrl2	253	15	aabb	5	0	0	0				19.3		0	0	0	0	0	0	0	CTRL48-sgFUSION11
180414	ctrl2	253	15	abba	5	0	0	0				14.8		0	0	0	0	0	0	0	CTRL48-sgFUSION11
180414	ctrl2	253	15	abbb	5	0	0	0				14.8		0	0	0	0	0	0	0	CTRL48-sgFUSION11
180414	ctrl2	253	15	baaa	5	0	0	0				19.3		0	0	0	0	0	0	0	CTRL48-sgFUSION11
180414	ctrl2	253	15	baab	5	0	0	0				19.3		0	0	0	0	0	0	0	CTRL48-sgFUSION11
180414	ctrl2	253	15	baba	5	1	0	0				17	50	0	0	0	0	0	0	0	CTRL48-sgFUSION11
180414	ctrl2	253	15	babb	5	1	0	0				17.5	40	0	0	0	0	0	0	0	CTRL48-sgFUSION11
180414	ctrl2	253	15	bbaa	5	0	0	0				12.2		0	0	0	0	0	0	0	CTRL48-sgFUSION11
180414	ctrl2	253	15	bbab	5	0	0	0				12.2		0	0	0	0	0	0	0	CTRL48-sgFUSION11
180414	ctrl2	253	15	bbba	5	0	0	0				1		0	0	0	0	0	0	0	CTRL48-sgFUSION11
180414	ctrl2	253	15	bbbb	5	0	0	0				1		0	0	0	0	0	0	0	CTRL48-sgFUSION11
180414	ctrl2	253	15	babaa	6	0	0	0				6		0	0	0	0	0	0	0	CTRL48-sgFUSION11
180414	ctrl2	253	15	babab	6	0	0	0				6		0	0	0	0	0	0	0	CTRL48-sgFUSION11
180414	ctrl2	253	15	babba	6	0	0	0				5.7		0	0	0	0	0	0	0	CTRL48-sgFUSION11
180414	ctrl2	253	15	babbb	6	0	0	0				5.7		0	0	0	0	0	0	0	CTRL48-sgFUSION11
180414	ctrl2	254	16	o	N	0	1	0				86.3		0	0	0	0	0	0	0	CTRL48-sgFUSION11
180414	ctrl2	255	17	o	1	1	0	0				3	40	0	0	0	0	0	0	0	CTRL48-sgFUSION11
180414	ctrl2	255	17	a	2	1	0	0				18.5	30	0	0	0	0	0	0	0	CTRL48-sgFUSION11
180414	ctrl2	255	17	b	2	1	0	0				15.3	20	0	0	0	0	0	0	0	CTRL48-sgFUSION11
180414	ctrl2	255	17	aa	3	1	0	0				18.7	90	0	0	0	0	0	0	0	CTRL48-sgFUSION11
180414	ctrl2	255	17	ab	3	0	1	0				6		0	0	0	0	0	0	0	CTRL48-sgFUSION11
180414	ctrl2	255	17	ba	3	1	0	0				21.3	40	0	0	0	0	0	0	0	CTRL48-sgFUSION11
180414	ctrl2	255	17	bb	3	1	0	0				17	220	0	0	0	0	0	0	0	CTRL48-sgFUSION11
180414	ctrl2	255	17	aaa	4	1	0	0				18	40	0	0	0	0	0	0	0	CTRL48-sgFUSION11
180414	ctrl2	255	17	aab	4	1	0	0				14.7	40	0	0	0	0	0	0	0	CTRL48-sgFUSION11
180414	ctrl2	255	17	baa	4	0	0	0				30.8		0	0	0	0	0	0	0	CTRL48-sgFUSION11
180414	ctrl2	255	17	bab	4	0	1	0				12		0	0	0	0	0	0	0	CTRL48-sgFUSION11
180414	ctrl2	255	17	bba	4	0	0	0				32.2		0	0	0	0	0	0	0	CTRL48-sgFUSION11
180414	ctrl2	255	17	bbb	4	0	1	0				13		0	0	0	0	0	0	0	CTRL48-sgFUSION11
180414	ctrl2	255	17	aaaa	5	0	0	0				10.7		0	0	0	0	0	0	0	CTRL48-sgFUSION11
180414	ctrl2	255	17	aaab	5	0	0	0				10.7		0	0	0	0	0	0	0	CTRL48-sgFUSION11
180414	ctrl2	255	17	aaba	5	0	0	0				14		0	0	0	0	0	0	0	CTRL48-sgFUSION11
180414	ctrl2	255	17	aabb	5	0	0	0				14		0	0	0	0	0	0	0	CTRL48-sgFUSION11
180414	ctrl2	256	18	o	1	1	0	0				7.7	40	0	0	0	0	0	0	0	CTRL48-sgFUSION11
180414	ctrl2	256	18	a	2	1	0	0				18.2	40	0	0	0	0	0	0	0	CTRL48-sgFUSION11
180414	ctrl2	256	18	b	2	1	0	0				17.2	40	0	0	0	0	0	0	0	CTRL48-sgFUSION11
180414	ctrl2	256	18	aa	3	1	0	0				31.7	50	0	0	0	0	0	0	0	CTRL48-sgFUSION11
180414	ctrl2	256	18	ab	3	0	0	0				34.2		0	0	0	0	0	0	0	CTRL48-sgFUSION11
180414	ctrl2	256	18	ba	3	1	0	0				33.7	30	0	0	0	0	0	0	0	CTRL48-sgFUSION11
180414	ctrl2	256	18	bb	3	0	0	0				35.2		0	0	0	0	0	0	0	CTRL48-sgFUSION11
180414	ctrl2	256	18	aaa	4	0	0	0				1.7		0	0	0	0	0	0	0	CTRL48-sgFUSION11
180414	ctrl2	256	18	aab	4	0	0	0				1.7		0	0	0	0	0	0	0	CTRL48-sgFUSION11
180414	ctrl2	256	18	baa	4	0	0	0				1		0	0	0	0	0	0	0	CTRL48-sgFUSION11
180414	ctrl2	256	18	bab	4	0	0	0				1		0	0	0	0	0	0	0	CTRL48-sgFUSION11
180414	ctrl2	257	19	o	N	0	0	0				92.3		0	0	0	0	0	0	0	CTRL48-sgFUSION11
180414	ctrl2	258	20	o	1	1	0	0				26.3	30	0	0	0	0	0	0	0	CTRL48-sgFUSION11
180414	ctrl2	258	20	a	2	1	0	0				20.3	50	0	0	0	0	0	0	0	CTRL48-sgFUSION11
180414	ctrl2	258	20	b	2	1	0	0				22.5	40	0	0	0	0	0	0	0	CTRL48-sgFUSION11
180414	ctrl2	258	20	aa	3	1	0	0				19.5	40	0	0	0	0	0	0	0	CTRL48-sgFUSION11
180414	ctrl2	258	20	ab	3	1	0	0				18.3	40	0	0	0	0	0	0	0	CTRL48-sgFUSION11
180414	ctrl2	258	20	ba	3	1	0	0				19.3	80	0	0	0	0	0	0	0	CTRL48-sgFUSION11
180414	ctrl2	258	20	bb	3	1	0	0				19.7	40	0	0	0	0	0	0	0	CTRL48-sgFUSION11
180414	ctrl2	258	20	aaa	4	0	0	0				6		0	0	0	0	0	0	0	CTRL48-sgFUSION11
180414	ctrl2	258	20	aab	4	0	0	0				6		0	0	0	0	0	0	0	CTRL48-sgFUSION11
180414	ctrl2	258	20	aba	4	0	0	0				7.2		0	0	0	0	0	0	0	CTRL48-sgFUSION11
180414	ctrl2	258	20	abb	4	0	0	0				7.2		0	0	0	0	0	0	0	CTRL48-sgFUSION11
180414	ctrl2	258	20	baa	4	0	0	0				3.5		0	0	0	0	0	0	0	CTRL48-sgFUSION11
180414	ctrl2	258	20	bab	4	0	0	0				3.5		0	0	0	0	0	0	0	CTRL48-sgFUSION11
180414	ctrl2	258	20	bba	4	0	0	0				3.8		0	0	0	0	0	0	0	CTRL48-sgFUSION11
180414	ctrl2	258	20	bbb	4	0	0	0				3.8		0	0	0	0	0	0	0	CTRL48-sgFUSION11
180414	ctrl2	259	21	o	N	0	0	0				92.3		0	0	0	0	0	0	0	CTRL48-sgFUSION11
180414	ctrl2	260	22	o	1	1	0	0				0	80	0	0	0	0	0	0	0	CTRL48-sgFUSION11
180414	ctrl2	260	22	a	2	1	0	0				20.7	40	0	0	0	0	0	0	0	CTRL48-sgFUSION11
180414	ctrl2	260	22	b	2	1	0	0				20.3	40	0	0	0	0	0	0	0	CTRL48-sgFUSION11
180414	ctrl2	260	22	aa	3	0	0	0				13.3		0	0	0	0	0	0	0	CTRL48-sgFUSION11
180414	ctrl2	260	22	ab	3	0	0	0				13.3		0	0	0	0	0	0	0	CTRL48-sgFUSION11
180414	ctrl2	260	22	ba	3	0	0	0				13.7		0	0	0	0	0	0	0	CTRL48-sgFUSION11
180414	ctrl2	260	22	bb	3	0	0	0				13.7		0	0	0	0	0	0	0	CTRL48-sgFUSION11
180414	ctrl2	261	23	o	1	1	0	0				0	30	0	0	0	0	0	0	0	CTRL48-sgFUSION11
180414	ctrl2	261	23	a	2	1	0	0				22.7	30	0	0	0	0	1	0	0	CTRL48-sgFUSION11
180414	ctrl2	261	23	b	2	1	0	0				26	40	0	0	0	0	0	0	0	CTRL48-sgFUSION11
180414	ctrl2	261	23	(aa_ab)	3	1	0	0			a	19	70	0	1	0	0	1	0	0	CTRL48-sgFUSION11
180414	ctrl2	261	23	ba	3	1	0	0				17.2	40	0	0	0	0	0	0	0	CTRL48-sgFUSION11
180414	ctrl2	261	23	bb	3	1	0	0				17.7	40	0	0	0	0	0	0	0	CTRL48-sgFUSION11
180414	ctrl2	261	23	((aa_ab)a_(aa_ab)b)	4	1	0	0			(aa_ab)	21.2	80	0	0	0	0	0	0	0	CTRL48-sgFUSION11
180414	ctrl2	261	23	baa	4	1	0	0				18.8	30	0	0	0	0	0	0	0	CTRL48-sgFUSION11
180414	ctrl2	261	23	bab	4	1	0	0				18	30	0	0	0	0	0	0	0	CTRL48-sgFUSION11
180414	ctrl2	261	23	bba	4	1	0	0				16.3	30	0	0	0	0	0	0	0	CTRL48-sgFUSION11
180414	ctrl2	261	23	bbb	4	1	0	0				19	40	0	0	0	0	0	0	0	CTRL48-sgFUSION11
180414	ctrl2	261	23	((aa_ab)a_(aa_ab)b)a	5	1	0	0				25.3		0	0	0	0	0	1	0	CTRL48-sgFUSION11
180414	ctrl2	261	23	((aa_ab)a_(aa_ab)b)b	5	1	0	0				24	80	0	1	1	0	0	0	0	CTRL48-sgFUSION11
180414	ctrl2	261	23	baaa	5	1	0	0				18.8	40	0	0	0	0	0	0	0	CTRL48-sgFUSION11
180414	ctrl2	261	23	baab	5	1	0	0				17.7	30	0	0	0	0	0	0	0	CTRL48-sgFUSION11
180414	ctrl2	261	23	baba	5	1	0	0				17	30	0	0	0	0	0	0	0	CTRL48-sgFUSION11
180414	ctrl2	261	23	babb	5	1	0	0				17.2	40	0	0	0	0	0	0	0	CTRL48-sgFUSION11
180414	ctrl2	261	23	bbaa	5	1	0	0				19	40	0	0	0	0	0	0	0	CTRL48-sgFUSION11
180414	ctrl2	261	23	bbab	5	1	0	0				16.8	40	0	0	0	0	0	0	0	CTRL48-sgFUSION11
180414	ctrl2	261	23	bbba	5	1	0	0				17.8	30	0	0	0	0	0	0	0	CTRL48-sgFUSION11
180414	ctrl2	261	23	bbbb	5	1	0	0				19	40	0	0	0	0	0	0	0	CTRL48-sgFUSION11
180414	ctrl2	261	23	baaaa	6	0	0	0				8.2		0	0	0	0	0	0	0	CTRL48-sgFUSION11
180414	ctrl2	261	23	baaab	6	0	0	0				8.2		0	0	0	0	0	0	0	CTRL48-sgFUSION11
180414	ctrl2	261	23	baaba	6	0	0	0				8.8		0	0	0	0	0	0	0	CTRL48-sgFUSION11
180414	ctrl2	261	23	baabb	6	0	0	0				8.8		0	0	0	0	0	0	0	CTRL48-sgFUSION11
180414	ctrl2	261	23	babaa	6	0	0	0				11.3		0	0	0	0	0	0	0	CTRL48-sgFUSION11
180414	ctrl2	261	23	babab	6	0	0	0				11.3		0	0	0	0	0	0	0	CTRL48-sgFUSION11
180414	ctrl2	261	23	babba	6	0	0	0				11.7		0	0	0	0	0	0	0	CTRL48-sgFUSION11
180414	ctrl2	261	23	babbb	6	0	0	0				11.7		0	0	0	0	0	0	0	CTRL48-sgFUSION11
180414	ctrl2	261	23	bbaaa	6	0	0	0				10.3		0	0	0	0	0	0	0	CTRL48-sgFUSION11
180414	ctrl2	261	23	bbaab	6	0	0	0				10.3		0	0	0	0	0	0	0	CTRL48-sgFUSION11
180414	ctrl2	261	23	bbaba	6	0	0	0				12.2		0	0	0	0	0	0	0	CTRL48-sgFUSION11
180414	ctrl2	261	23	bbabb	6	0	0	0				12.2		0	0	0	0	0	0	0	CTRL48-sgFUSION11
180414	ctrl2	261	23	bbbaa	6	0	0	0				7.8		0	0	0	0	0	0	0	CTRL48-sgFUSION11
180414	ctrl2	261	23	bbbab	6	0	0	0				7.8		0	0	0	0	0	0	0	CTRL48-sgFUSION11
180414	ctrl2	261	23	bbbba	6	0	0	0				7.2		0	0	0	0	0	0	0	CTRL48-sgFUSION11
180414	ctrl2	261	23	bbbbb	6	0	0	0				7.2		0	0	0	0	0	0	0	CTRL48-sgFUSION11
180414	ctrl2	262	24	o	N	1	0	0				12	30	0	0	0	0	0	0	0	CTRL48-sgFUSION11
180414	ctrl2	262	24	a	N+1	1	0	0				19.8	40	0	0	0	0	0	0	0	CTRL48-sgFUSION11
180414	ctrl2	262	24	b	N+1	1	0	0				19.3	60	0	0	0	0	0	0	0	CTRL48-sgFUSION11
180414	ctrl2	262	24	aa	N+2	1	0	0				20	140	0	0	0	0	0	0	0	CTRL48-sgFUSION11
180414	ctrl2	262	24	ab	N+2	1	0	0				17.7	40	0	0	0	0	0	0	0	CTRL48-sgFUSION11
180414	ctrl2	262	24	ba	N+2	1	0	0				19	50	0	0	0	0	0	0	0	CTRL48-sgFUSION11
180414	ctrl2	262	24	bb	N+2	0	0	0				5		0	0	0	0	0	0	0	CTRL48-sgFUSION11
180414	ctrl2	262	24	aaa	N+3	0	0	0				22.7		0	0	0	0	0	0	0	CTRL48-sgFUSION11
180414	ctrl2	262	24	aab	N+3	0	0	0				22.7		0	0	0	0	0	0	0	CTRL48-sgFUSION11
180414	ctrl2	262	24	aba	N+3	1	0	0				20.2	180	1	0	0	0	0	0	0	CTRL48-sgFUSION11
180414	ctrl2	262	24	abb	N+3	1	0	0				19.7	50	0	0	0	0	0	0	0	CTRL48-sgFUSION11
180414	ctrl2	262	24	baa	N+3	1	0	0				22.3	40	0	0	0	0	0	0	0	CTRL48-sgFUSION11
180414	ctrl2	262	24	bab	N+3	1	0	0				16.7	50	0	0	0	0	0	0	0	CTRL48-sgFUSION11
180414	ctrl2	262	24	abaa	N+4	0	0	0				3.5		0	0	0	0	0	0	0	CTRL48-sgFUSION11
180414	ctrl2	262	24	abab	N+4	0	0	0				3.5		0	0	0	0	0	0	0	CTRL48-sgFUSION11
180414	ctrl2	262	24	abba	N+4	0	0	0				6.2		0	0	0	0	0	0	0	CTRL48-sgFUSION11
180414	ctrl2	262	24	abbb	N+4	0	0	0				6.2		0	0	0	0	0	0	0	CTRL48-sgFUSION11
180414	ctrl2	262	24	baaa	N+4	0	0	0				2.3		0	0	0	0	0	0	0	CTRL48-sgFUSION11
180414	ctrl2	262	24	baab	N+4	0	0	0				2.3		0	0	0	0	0	0	0	CTRL48-sgFUSION11
180414	ctrl2	262	24	baba	N+4	0	0	0				7.8		0	0	0	0	0	0	0	CTRL48-sgFUSION11
180414	ctrl2	262	24	babb	N+4	0	0	0				7.8		0	0	0	0	0	0	0	CTRL48-sgFUSION11
180414	ctrl2	263	25	o	N	0	0	0				92.3		0	0	0	0	0	0	0	CTRL48-sgFUSION11
180414	ctrl2	264	26	o	N	0	0	0				92.3		0	0	0	0	0	0	0	CTRL48-sgFUSION11
180414	ctrl2	265	27	o	1	1	0	0				5.2	60	0	0	0	0	0	0	0	CTRL48-sgFUSION11
180414	ctrl2	265	27	a	2	1	0	0				27.7	50	0	0	0	0	0	0	0	CTRL48-sgFUSION11
180414	ctrl2	265	27	b	2	1	0	0				24.2	40	0	0	0	0	0	0	0	CTRL48-sgFUSION11
180414	ctrl2	265	27	aa	3	0	0	0				3.5		0	0	0	0	0	0	0	CTRL48-sgFUSION11
180414	ctrl2	265	27	ab	3	0	0	0				3.5		0	0	0	0	0	0	0	CTRL48-sgFUSION11
180414	ctrl2	265	27	ba	3	0	0	0				7.2		0	0	0	0	0	0	0	CTRL48-sgFUSION11
180414	ctrl2	265	27	bb	3	0	0	0				7.2		0	0	0	0	0	0	0	CTRL48-sgFUSION11
180414	ctrl2	266	28	o	N	0	0	0				34.8		0	0	0	0	0	0	0	CTRL48-sgFUSION11
180414	ctrl2	267	29	o	N	1	0	0				0.8	30	0	0	0	0	0	0	0	CTRL48-sgFUSION11
180414	ctrl2	267	29	a	N+1	1	0	0				20.3	40	0	0	0	0	0	0	0	CTRL48-sgFUSION11
180414	ctrl2	267	29	b	N+1	1	0	0				21.8	40	0	0	0	0	0	0	0	CTRL48-sgFUSION11
180414	ctrl2	267	29	aa	N+2	0	0	0				11		0	0	0	0	0	0	0	CTRL48-sgFUSION11
180414	ctrl2	267	29	ab	N+2	0	0	0				11		0	0	0	0	0	0	0	CTRL48-sgFUSION11
180414	ctrl2	267	29	ba	N+2	0	0	0				9.5		0	0	0	0	0	0	0	CTRL48-sgFUSION11
180414	ctrl2	267	29	bb	N+2	0	0	0				9.5		0	0	0	0	0	0	0	CTRL48-sgFUSION11
180414	ctrl2	268	30	o	N	1	0	0				5	30	0	0	0	0	0	0	0	CTRL48-sgFUSION11
180414	ctrl2	268	30	a	N+1	1	0	0				19.8	40	0	0	0	0	0	0	0	CTRL48-sgFUSION11
180414	ctrl2	268	30	b	N+1	1	0	0				18.7	50	0	0	0	0	0	0	0	CTRL48-sgFUSION11
180414	ctrl2	268	30	aa	N+2	0	0	0				7		0	0	0	0	0	0	0	CTRL48-sgFUSION11
180414	ctrl2	268	30	ab	N+2	0	0	0				7		0	0	0	0	0	0	0	CTRL48-sgFUSION11
180414	ctrl2	268	30	ba	N+2	0	0	0				8		0	0	0	0	0	0	0	CTRL48-sgFUSION11
180414	ctrl2	268	30	bb	N+2	0	0	0				8		0	0	0	0	0	0	0	CTRL48-sgFUSION11
180414	ctrl2	269	31	o	N	0	0	0				67.2		0	0	0	0	0	0	0	CTRL48-sgFUSION11
180414	ctrl2	270	32	o	N	0	0	0				62.2		0	1	0	0	0	0	0	CTRL48-sgFUSION11
180414	ctrl2	271	33	o	N	1	0	0				20	2170	0	0	0	0	0	1	0	CTRL48-sgFUSION11
180414	ctrl2	272	34	o	N	1	0	0				14.2	50	0	0	0	0	0	0	0	CTRL48-sgFUSION11
180414	ctrl2	272	34	a	N+1	1	0	0				19.2	60	0	0	0	0	0	0	0	CTRL48-sgFUSION11
180414	ctrl2	272	34	b	N+1	1	0	0				21.7	40	0	0	0	0	0	0	0	CTRL48-sgFUSION11
180414	ctrl2	272	34	aa	N+2	0	0	0				25.3		0	0	0	0	0	0	0	CTRL48-sgFUSION11
180414	ctrl2	272	34	ab	N+2	0	0	0				25.3		0	0	0	0	0	0	0	CTRL48-sgFUSION11
180414	ctrl2	272	34	ba	N+2	0	0	0				23.2		0	0	0	0	0	0	0	CTRL48-sgFUSION11
180414	ctrl2	272	34	bb	N+2	0	0	0				23.2		0	0	0	0	0	0	0	CTRL48-sgFUSION11
180414	ctrl2	273	35	o	N	1	0	0				15.3	220	1	0	0	0	0	0	0	CTRL48-sgFUSION11
180414	ctrl2	273	35	a	N+1	0	0	0				2		0	1	0	0	0	0	0	CTRL48-sgFUSION11
180414	ctrl2	273	35	b	N+1	0	0	0				2		0	1	0	0	0	0	0	CTRL48-sgFUSION11
180414	ctrl2	274	36	o	N	1	0	0				16	40	0	0	0	0	0	0	0	CTRL48-sgFUSION11
180414	ctrl2	274	36	a	N+1	1	0	0				23.5	60	0	0	0	0	0	0	0	CTRL48-sgFUSION11
180414	ctrl2	274	36	b	N+1	0	0	0				39.2		0	0	0	0	0	0	0	CTRL48-sgFUSION11
180414	ctrl2	274	36	aa	N+2	0	0	0				14.7		0	0	0	0	0	0	0	CTRL48-sgFUSION11
180414	ctrl2	274	36	ab	N+2	0	0	0				14.7		0	0	0	0	0	0	0	CTRL48-sgFUSION11
180414	ctrl2	275	37	o	N	1	0	0				10.8	50	0	0	0	0	0	0	0	CTRL48-sgFUSION11
180414	ctrl2	275	37	a	N+1	1	0	0				17.3	60	0	0	0	0	0	0	0	CTRL48-sgFUSION11
180414	ctrl2	275	37	b	N+1	1	0	0				15.3	40	0	0	0	0	0	0	0	CTRL48-sgFUSION11
180414	ctrl2	275	37	aa	N+2	1	0	0				19.3	40	0	0	0	0	0	0	0	CTRL48-sgFUSION11
180414	ctrl2	275	37	ab	N+2		0	1	ba			19		0	0	0	0	0	0	0	CTRL48-sgFUSION11
180414	ctrl2	275	37	ba	N+2		0	1	ab			21.3		1	0	0	0	0	0	0	CTRL48-sgFUSION11
180414	ctrl2	275	37	(ab^ba)	N+2	1	0	0		ab ba		0	60	1	0	1	0	0	0	0	CTRL48-sgFUSION11
180414	ctrl2	275	37	bb	N+2	1	0	0				16.8	50	0	0	0	0	0	0	0	CTRL48-sgFUSION11
180414	ctrl2	275	37	aaa	N+3	0	0	0				1.8		0	0	0	0	0	0	0	CTRL48-sgFUSION11
180414	ctrl2	275	37	aab	N+3	0	0	0				1.8		0	0	0	0	0	0	0	CTRL48-sgFUSION11
180414	ctrl2	275	37	(ab^ba)a	N+3	0	0	0				1.8		1	0	0	0	0	0	0	CTRL48-sgFUSION11
180414	ctrl2	275	37	(ab^ba)b	N+3	0	0	0				1.8		0	0	0	0	0	0	0	CTRL48-sgFUSION11
180414	ctrl2	275	37	(ab^ba)c	N+3	0	0	0				1.8		0	0	0	0	0	0	0	CTRL48-sgFUSION11
180414	ctrl2	275	37	bba	N+3	0	0	0				6.5		0	0	0	0	0	0	0	CTRL48-sgFUSION11
180414	ctrl2	275	37	bbb	N+3	0	0	0				6.5		0	0	0	0	0	0	0	CTRL48-sgFUSION11
180414	ctrl2	276	38	o	N	1	0	0				18.5	50	0	0	0	0	0	0	0	CTRL48-sgFUSION11
180414	ctrl2	276	38	a	N+1	1	0	0				23.3	50	0	0	0	0	0	0	0	CTRL48-sgFUSION11
180414	ctrl2	276	38	b	N+1	1	0	0				22	70	0	0	0	0	0	0	0	CTRL48-sgFUSION11
180414	ctrl2	276	38	aa	N+2	0	0	0				19		0	0	0	0	0	0	0	CTRL48-sgFUSION11
180414	ctrl2	276	38	ab	N+2	0	0	0				19		0	0	0	0	0	0	0	CTRL48-sgFUSION11
180414	ctrl2	276	38	ba	N+2	0	0	0				20		0	0	0	0	0	0	0	CTRL48-sgFUSION11
180414	ctrl2	276	38	bb	N+2	0	0	0				20		0	0	0	0	0	0	0	CTRL48-sgFUSION11
180414	ctrl2	277	39	o	N	0	0	0				29		0	0	0	0	0	0	0	CTRL48-sgFUSION11
180414	ctrl2	278	40	o	N	1	0	0				24.5	40	0	0	0	0	0	0	0	CTRL48-sgFUSION11
180414	ctrl2	278	40	a	N+1	1	0	0				18.7	40	0	0	0	0	0	0	0	CTRL48-sgFUSION11
180414	ctrl2	278	40	b	N+1	1	0	0				18.8	30	0	0	0	0	0	0	0	CTRL48-sgFUSION11
180414	ctrl2	278	40	aa	N+2	0	0	0				29		0	0	0	0	0	0	0	CTRL48-sgFUSION11
180414	ctrl2	278	40	ab	N+2	1	0	0				24	30	0	0	0	0	0	0	0	CTRL48-sgFUSION11
180414	ctrl2	278	40	ba	N+2	1	0	0				20.2	40	0	0	0	0	0	0	0	CTRL48-sgFUSION11
180414	ctrl2	278	40	bb	N+2	1	0	0				17.2	40	0	0	0	0	0	0	0	CTRL48-sgFUSION11
180414	ctrl2	278	40	aba	N+3	0	0	0				4.5		0	0	0	0	0	0	0	CTRL48-sgFUSION11
180414	ctrl2	278	40	abb	N+3	0	0	0				4.5		0	0	0	0	0	0	0	CTRL48-sgFUSION11
180414	ctrl2	278	40	baa	N+3	0	0	0				8.2		0	0	0	0	0	0	0	CTRL48-sgFUSION11
180414	ctrl2	278	40	bab	N+3	0	0	0				8.2		0	0	0	0	0	0	0	CTRL48-sgFUSION11
180414	ctrl2	278	40	bba	N+3	0	0	0				11.2		0	0	0	0	0	0	0	CTRL48-sgFUSION11
180414	ctrl2	278	40	bbb	N+3	0	0	0				11.2		0	0	0	0	0	0	0	CTRL48-sgFUSION11
180414	ctrl2	279	41	o	N	1	0	0				0	50	0	0	0	0	0	0	0	CTRL48-sgFUSION11
180414	ctrl2	279	41	a	N+1	0	0	0				55		0	0	0	0	0	0	0	CTRL48-sgFUSION11
180414	ctrl2	279	41	b	N+1	0	0	0				70.7		0	0	0	0	0	0	0	CTRL48-sgFUSION11
180414	ctrl2	280	42	o	N	0	0	0				92.3		0	0	0	0	0	0	0	CTRL48-sgFUSION11
180414	ctrl2	281	43	o	N	1	0	0				7	50	0	0	0	0	0	0	0	CTRL48-sgFUSION11
180414	ctrl2	281	43	a	N+1	0	0	0				84.5		0	0	0	0	0	0	0	CTRL48-sgFUSION11
180414	ctrl2	281	43	b	N+1	0	0	0				84.5		0	0	0	0	0	0	0	CTRL48-sgFUSION11
180414	ctrl2	282	44	o	N	0	0	0				92.3		0	0	0	0	0	0	0	CTRL48-sgFUSION11
180414	ctrl2	283	45	o	N	0	1	0				9		0	0	0	0	0	0	0	CTRL48-sgFUSION11
180414	ctrl2	284	46	o	N	1	0	0				1	50	0	0	0	0	0	0	0	CTRL48-sgFUSION11
180414	ctrl2	284	46	a	N+1	1	0	0				21.3	30	0	0	0	0	0	0	0	CTRL48-sgFUSION11
180414	ctrl2	284	46	b	N+1	1	0	0				21.2	30	0	0	0	0	0	0	0	CTRL48-sgFUSION11
180414	ctrl2	284	46	aa	N+2	0	0	0				11		0	0	0	0	0	0	0	CTRL48-sgFUSION11
180414	ctrl2	284	46	ab	N+2	1	0	0				23.3	70	0	0	0	0	0	0	0	CTRL48-sgFUSION11
180414	ctrl2	284	46	ba	N+2	1	0	0				23.2	30	0	0	0	0	0	0	0	CTRL48-sgFUSION11
180414	ctrl2	284	46	bb	N+2	1	0	0				17	60	0	0	0	0	0	0	0	CTRL48-sgFUSION11
180414	ctrl2	284	46	aba	N+3	0	0	0				15.8		0	0	0	0	0	0	0	CTRL48-sgFUSION11
180414	ctrl2	284	46	abb	N+3	0	0	0				15.8		0	0	0	0	0	0	0	CTRL48-sgFUSION11
180414	ctrl2	284	46	baa	N+3	0	0	0				16.8		0	0	0	0	0	0	0	CTRL48-sgFUSION11
180414	ctrl2	284	46	bab	N+3	0	0	0				16.8		0	0	0	0	0	0	0	CTRL48-sgFUSION11
180414	ctrl2	284	46	bba	N+3	0	0	0				22.5		0	0	0	0	0	0	0	CTRL48-sgFUSION11
180414	ctrl2	284	46	bbb	N+3	0	0	0				22.5		0	0	0	0	0	0	0	CTRL48-sgFUSION11
180414	ctrl2	285	47	o	N	1	0	0				16.7	30	0	0	0	0	0	0	0	CTRL48-sgFUSION11
180414	ctrl2	285	47	a	N+1	1	0	0				16.8	70	0	0	0	0	0	0	0	CTRL48-sgFUSION11
180414	ctrl2	285	47	b	N+1	1	0	0				19.5	30	0	0	0	0	1	0	0	CTRL48-sgFUSION11
180414	ctrl2	285	47	aa	N+2	1	0	0				18.2	30	0	0	0	0	0	0	0	CTRL48-sgFUSION11
180414	ctrl2	285	47	ab	N+2	1	0	0				18.5	30	0	0	0	0	0	0	0	CTRL48-sgFUSION11
180414	ctrl2	285	47	(ba_bb)	N+2	0	1	0			b	2		0	0	0	0	0	0	0	CTRL48-sgFUSION11
180414	ctrl2	285	47	aaa	N+3	0	0	0				31.3		0	0	0	0	0	0	0	CTRL48-sgFUSION11
180414	ctrl2	285	47	aab	N+3	0	0	0				31.3		1	0	0	0	0	0	0	CTRL48-sgFUSION11
180414	ctrl2	285	47	aba	N+3	1	0	0				21.3	30	0	0	0	0	0	0	0	CTRL48-sgFUSION11
180414	ctrl2	285	47	abb	N+3	1	0	0				20.8	40	0	0	0	0	0	0	0	CTRL48-sgFUSION11
180414	ctrl2	285	47	abaa	N+4	0	0	0				9.2		0	0	0	0	0	0	0	CTRL48-sgFUSION11
180414	ctrl2	285	47	abab	N+4	0	0	0				9.2		0	0	0	0	0	0	0	CTRL48-sgFUSION11
180414	ctrl2	285	47	abba	N+4	0	0	0				9.5		0	0	0	0	0	0	0	CTRL48-sgFUSION11
180414	ctrl2	285	47	abbb	N+4	0	0	0				9.5		0	0	0	0	0	0	0	CTRL48-sgFUSION11
180414	ctrl2	286	48	o	N	1	0	0				4.7	40	0	0	0	0	0	0	0	CTRL48-sgFUSION11
180414	ctrl2	286	48	a	N+1	1	0	0				22.7	40	0	0	0	0	0	0	0	CTRL48-sgFUSION11
180414	ctrl2	286	48	b	N+1	1	0	0				22.5	30	0	0	0	0	0	0	0	CTRL48-sgFUSION11
180414	ctrl2	286	48	aa	N+2	1	0	0				24.2	50	0	0	0	0	0	0	0	CTRL48-sgFUSION11
180414	ctrl2	286	48	ab	N+2	1	0	0				23.2	20	0	0	0	0	0	0	0	CTRL48-sgFUSION11
180414	ctrl2	286	48	ba	N+2	1	0	0				22.5	30	0	0	0	0	0	0	0	CTRL48-sgFUSION11
180414	ctrl2	286	48	bb	N+2	1	0	0				21.7	30	0	0	0	0	0	0	0	CTRL48-sgFUSION11
180414	ctrl2	286	48	aaa	N+3	0	0	0				12.5		0	0	0	0	0	0	0	CTRL48-sgFUSION11
180414	ctrl2	286	48	aab	N+3	0	0	0				12.5		0	0	0	0	0	0	0	CTRL48-sgFUSION11
180414	ctrl2	286	48	aba	N+3	0	0	0				14		0	0	0	0	0	0	0	CTRL48-sgFUSION11
180414	ctrl2	286	48	abb	N+3	0	0	0				14		0	0	0	0	0	0	0	CTRL48-sgFUSION11
180414	ctrl2	286	48	baa	N+3	0	0	0				14.8		0	0	0	0	0	0	0	CTRL48-sgFUSION11
180414	ctrl2	286	48	bab	N+3	0	0	0				14.8		0	0	0	0	0	0	0	CTRL48-sgFUSION11
180414	ctrl2	286	48	bba	N+3	0	0	0				15.6		0	0	0	0	0	0	0	CTRL48-sgFUSION11
180414	ctrl2	286	48	bbb	N+3	0	0	0				15.6		0	0	0	0	0	0	0	CTRL48-sgFUSION11
180414	ctrl2	287	49	o	1	0	0	0				81.2		0	1	0	0	0	0	0	CTRL48-sgFUSION11
180414	ctrl2	288	50	o	N	1	0	0				1.2	80	0	0	0	0	0	0	0	CTRL48-sgFUSION11
180414	ctrl2	288	50	a	N+1	1	0	0				15.5	2320	0	0	0	1	0	0	0	CTRL48-sgFUSION11
180414	ctrl2	288	50	b	N+1	1	0	0				22.3	1730	0	0	0	1	0	0	0	CTRL48-sgFUSION11
180414	ctrl2	289	51	o	N	1	0	0				12.3	130	0	0	0	0	0	0	0	CTRL48-sgFUSION11
180414	ctrl2	289	51	a	N+1	1	0	0				21.5	40	0	0	0	0	0	0	0	CTRL48-sgFUSION11
180414	ctrl2	289	51	b	N+1	1	0	0				18.3	30	0	0	0	0	0	0	0	CTRL48-sgFUSION11
180414	ctrl2	289	51	aa	N+2	1	0	0				19.2	40	0	0	0	0	0	0	0	CTRL48-sgFUSION11
180414	ctrl2	289	51	ab	N+2	1	0	0				18.3	30	0	0	0	0	0	0	0	CTRL48-sgFUSION11
180414	ctrl2	289	51	ba	N+2	1	0	0				19.8	40	0	0	0	0	0	0	0	CTRL48-sgFUSION11
180414	ctrl2	289	51	bb	N+2	1	0	0				19	30	0	0	0	0	0	0	0	CTRL48-sgFUSION11
180414	ctrl2	289	51	aaa	N+3	1	0	0				18.2	40	0	0	0	0	0	0	0	CTRL48-sgFUSION11
180414	ctrl2	289	51	aab	N+3	1	0	0				18.8	30	0	0	0	0	0	0	0	CTRL48-sgFUSION11
180414	ctrl2	289	51	aba	N+3	1	0	0				17.7	30	0	0	0	0	0	0	0	CTRL48-sgFUSION11
180414	ctrl2	289	51	abb	N+3	1	0	0				19.2	40	0	0	0	0	0	0	0	CTRL48-sgFUSION11
180414	ctrl2	289	51	baa	N+3	1	0	0				21.3	30	0	0	0	0	0	0	0	CTRL48-sgFUSION11
180414	ctrl2	289	51	bab	N+3	1	0	0				20.3	40	0	0	0	0	0	0	0	CTRL48-sgFUSION11
180414	ctrl2	289	51	bba	N+3	1	0	0				20.3	30	0	0	0	0	0	0	0	CTRL48-sgFUSION11
180414	ctrl2	289	51	bbb	N+3	1	0	0				22	70	0	0	0	0	0	0	0	CTRL48-sgFUSION11
180414	ctrl2	289	51	aaaa	N+4	0	0	0				17		0	0	0	0	0	0	0	CTRL48-sgFUSION11
180414	ctrl2	289	51	aaab	N+4	0	0	0				17		0	0	0	0	0	0	0	CTRL48-sgFUSION11
180414	ctrl2	289	51	aaba	N+4	0	0	0				16.5		0	0	0	0	0	0	0	CTRL48-sgFUSION11
180414	ctrl2	289	51	aabb	N+4	0	0	0				16.5		0	0	0	0	0	0	0	CTRL48-sgFUSION11
180414	ctrl2	289	51	abaa	N+4	0	0	0				18.7		0	0	0	0	0	0	0	CTRL48-sgFUSION11
180414	ctrl2	289	51	abab	N+4	1	0	0				16.8	40	0	0	0	0	0	0	0	CTRL48-sgFUSION11
180414	ctrl2	289	51	abba	N+4	0	0	0				17		0	0	0	0	0	0	0	CTRL48-sgFUSION11
180414	ctrl2	289	51	abbb	N+4	0	0	0				17		0	0	0	0	0	0	0	CTRL48-sgFUSION11
180414	ctrl2	289	51	baaa	N+4	0	0	0				16.7		0	0	0	0	0	0	0	CTRL48-sgFUSION11
180414	ctrl2	289	51	baab	N+4	0	0	0				16.7		0	0	0	0	0	0	0	CTRL48-sgFUSION11
180414	ctrl2	289	51	baba	N+4	0	0	0				17.5		0	0	0	0	0	0	0	CTRL48-sgFUSION11
180414	ctrl2	289	51	babb	N+4	0	0	0				17.5		0	0	0	0	0	0	0	CTRL48-sgFUSION11
180414	ctrl2	289	51	bbaa	N+4	0	0	0				18.7		0	0	0	0	0	0	0	CTRL48-sgFUSION11
180414	ctrl2	289	51	bbab	N+4	1	0	0				17	30	0	0	0	0	0	0	0	CTRL48-sgFUSION11
180414	ctrl2	289	51	bbba	N+4	0	0	0				16.3		0	0	0	0	0	0	0	CTRL48-sgFUSION11
180414	ctrl2	289	51	bbbb	N+4	0	0	0				16.3		0	0	0	0	0	0	0	CTRL48-sgFUSION11
180414	ctrl2	289	51	ababa	N+5	0	0	0				1.2		0	0	0	0	0	0	0	CTRL48-sgFUSION11
180414	ctrl2	289	51	ababb	N+5	0	0	0				1.2		0	0	0	0	0	0	0	CTRL48-sgFUSION11
180414	ctrl2	289	51	bbaba	N+5	0	0	0				1.2		0	0	0	0	0	0	0	CTRL48-sgFUSION11
180414	ctrl2	289	51	bbabb	N+5	0	0	0				1.2		0	0	0	0	0	0	0	CTRL48-sgFUSION11
180414	ctrl2	290	52	o	N	1	0	0				40.2	50	0	0	0	0	0	0	0	CTRL48-sgFUSION11
180414	ctrl2	290	52	a	N+1	1	0	0				20.5	40	0	0	0	0	0	0	0	CTRL48-sgFUSION11
180414	ctrl2	290	52	b	N+1	1	0	0				19.8	40	0	0	0	0	0	0	0	CTRL48-sgFUSION11
180414	ctrl2	290	52	aa	N+2	1	0	0				19.8	20	0	0	0	0	0	0	0	CTRL48-sgFUSION11
180414	ctrl2	290	52	ab	N+2	1	0	0				20.3	50	0	0	0	0	0	0	0	CTRL48-sgFUSION11
180414	ctrl2	290	52	ba	N+2	1	0	0				24.5	40	0	0	0	0	0	0	0	CTRL48-sgFUSION11
180414	ctrl2	290	52	bb	N+2	1	0	0				27.3	70	0	0	0	0	0	0	0	CTRL48-sgFUSION11
180414	ctrl2	290	52	aaa	N+3	0	0	0				10		0	0	0	0	0	0	0	CTRL48-sgFUSION11
180414	ctrl2	290	52	aab	N+3	0	0	0				10		0	0	0	0	0	0	0	CTRL48-sgFUSION11
180414	ctrl2	290	52	aba	N+3	0	0	0				9		0	0	0	0	0	0	0	CTRL48-sgFUSION11
180414	ctrl2	290	52	abb	N+3	0	0	0				9		0	0	0	0	0	0	0	CTRL48-sgFUSION11
180414	ctrl2	290	52	baa	N+3	0	0	0				5.7		0	0	0	0	0	0	0	CTRL48-sgFUSION11
180414	ctrl2	290	52	bab	N+3	0	0	0				5.7		0	0	0	0	0	0	0	CTRL48-sgFUSION11
180414	ctrl2	290	52	bba	N+3	0	0	0				2.3		0	0	0	0	0	0	0	CTRL48-sgFUSION11
180414	ctrl2	290	52	bbb	N+3	0	0	0				2.3		0	0	0	0	0	0	0	CTRL48-sgFUSION11
180414	ctrl2	291	53	o	N	1	0	0				33	30	0	0	0	0	0	0	0	CTRL48-sgFUSION11
180414	ctrl2	291	53	a	N+1	0	0	0				58.8		0	0	0	0	0	0	0	CTRL48-sgFUSION11
180414	ctrl2	291	53	b	N+1	1	0	0				25.7	40	0	0	0	0	0	0	0	CTRL48-sgFUSION11
180414	ctrl2	291	53	ba	N+2	0	0	0				32.5		0	0	0	0	0	0	0	CTRL48-sgFUSION11
180414	ctrl2	291	53	bb	N+2	1	0	0				22.7	50	0	0	0	0	0	0	0	CTRL48-sgFUSION11
180414	ctrl2	291	53	bba	N+3	0	0	0				9		0	0	0	0	0	0	0	CTRL48-sgFUSION11
180414	ctrl2	291	53	bbb	N+3	0	0	0				9		0	0	0	0	0	0	0	CTRL48-sgFUSION11
180414	ctrl2	292	54	o	1	1	0	0				27	40	0	0	0	0	0	0	0	CTRL48-sgFUSION11
180414	ctrl2	292	54	a	2	1	0	0				18.7	30	0	0	0	0	0	0	0	CTRL48-sgFUSION11
180414	ctrl2	292	54	b	2	1	0	0				15.8	40	0	0	0	0	0	0	0	CTRL48-sgFUSION11
180414	ctrl2	292	54	aa	3	1	0	0				18.2	30	0	0	0	0	0	0	0	CTRL48-sgFUSION11
180414	ctrl2	292	54	ab	3	1	0	0				17	30	0	0	0	0	0	0	0	CTRL48-sgFUSION11
180414	ctrl2	292	54	ba	3	1	0	0				18.2	40	0	0	0	0	0	0	0	CTRL48-sgFUSION11
180414	ctrl2	292	54	bb	3	1	0	0				18.5	40	0	0	0	0	0	0	0	CTRL48-sgFUSION11
180414	ctrl2	292	54	aaa	4	1	0	0				23.5	30	0	0	0	0	0	0	0	CTRL48-sgFUSION11
180414	ctrl2	292	54	aab	4	1	0	0				22.5	40	0	0	0	0	0	0	0	CTRL48-sgFUSION11
180414	ctrl2	292	54	aba	4	1	0	0				21.5	50	0	0	0	0	0	0	0	CTRL48-sgFUSION11
180414	ctrl2	292	54	abb	4	1	0	0				23.2	30	0	0	0	0	0	0	0	CTRL48-sgFUSION11
180414	ctrl2	292	54	baa	4	1	0	0				20.7	40	0	0	0	0	0	0	0	CTRL48-sgFUSION11
180414	ctrl2	292	54	bab	4	1	0	0				20.5	30	0	0	0	0	0	0	0	CTRL48-sgFUSION11
180414	ctrl2	292	54	bba	4	1	0	0				20.7	30	0	0	0	0	0	0	0	CTRL48-sgFUSION11
180414	ctrl2	292	54	bbb	4	1	0	0				19.8	40	0	0	0	0	0	0	0	CTRL48-sgFUSION11
180414	ctrl2	292	54	aaaa	5	0	0	0				2.8		0	0	0	0	0	0	0	CTRL48-sgFUSION11
180414	ctrl2	292	54	aaab	5	0	0	0				2.8		0	0	0	0	0	0	0	CTRL48-sgFUSION11
180414	ctrl2	292	54	aaba	5	0	0	0				3.7		0	0	0	0	0	0	0	CTRL48-sgFUSION11
180414	ctrl2	292	54	aabb	5	0	0	0				3.7		0	0	0	0	0	0	0	CTRL48-sgFUSION11
180414	ctrl2	292	54	abaa	5	0	0	0				5.7		0	0	0	0	0	0	0	CTRL48-sgFUSION11
180414	ctrl2	292	54	abab	5	0	0	0				5.7		0	0	0	0	0	0	0	CTRL48-sgFUSION11
180414	ctrl2	292	54	abba	5	0	0	0				4.3		0	0	0	0	0	0	0	CTRL48-sgFUSION11
180414	ctrl2	292	54	abbb	5	0	0	0				4.3		0	0	0	0	0	0	0	CTRL48-sgFUSION11
180414	ctrl2	292	54	baaa	5	0	0	0				8		0	0	0	0	0	0	0	CTRL48-sgFUSION11
180414	ctrl2	292	54	baab	5	0	0	0				8		0	0	0	0	0	0	0	CTRL48-sgFUSION11
180414	ctrl2	292	54	baba	5	0	0	0				8.3		0	0	0	0	0	0	0	CTRL48-sgFUSION11
180414	ctrl2	292	54	babb	5	0	0	0				8.3		0	0	0	0	0	0	0	CTRL48-sgFUSION11
180414	ctrl2	292	54	bbaa	5	0	0	0				7.8		0	0	0	0	0	0	0	CTRL48-sgFUSION11
180414	ctrl2	292	54	bbab	5	0	0	0				7.8		0	0	0	0	0	0	0	CTRL48-sgFUSION11
180414	ctrl2	292	54	bbba	5	0	0	0				8.5		0	0	0	0	0	0	0	CTRL48-sgFUSION11
180414	ctrl2	292	54	bbbb	5	0	0	0				8.5		0	0	0	0	0	0	0	CTRL48-sgFUSION11
180414	ctrl2	293	55	o	1	1	0	0				1.8	50	0	0	0	0	0	0	0	CTRL48-sgFUSION11
180414	ctrl2	293	55	a	2	1	0	0				23.2	50	0	0	0	0	0	0	0	CTRL48-sgFUSION11
180414	ctrl2	293	55	b	2	1	0	0				21.7	30	0	0	0	0	0	0	0	CTRL48-sgFUSION11
180414	ctrl2	293	55	aa	3	1	0	0				27.5	60	0	0	0	0	0	0	0	CTRL48-sgFUSION11
180414	ctrl2	293	55	ab	3	1	0	0				21.3	40	0	0	0	0	0	0	0	CTRL48-sgFUSION11
180414	ctrl2	293	55	ba	3	1	0	0				20.8	40	0	0	0	0	0	0	0	CTRL48-sgFUSION11
180414	ctrl2	293	55	bb	3	1	0	0				19.7	30	0	0	0	0	0	0	0	CTRL48-sgFUSION11
180414	ctrl2	293	55	aaa	4	1	0	0				22.2	30	0	0	0	0	0	0	0	CTRL48-sgFUSION11
180414	ctrl2	293	55	aab	4	1	0	0				20.5	30	0	0	0	0	0	0	0	CTRL48-sgFUSION11
180414	ctrl2	293	55	aba	4	1	0	0				21.7	30	0	0	0	0	0	0	0	CTRL48-sgFUSION11
180414	ctrl2	293	55	abb	4	1	0	0				22.3	40	0	0	0	0	0	0	0	CTRL48-sgFUSION11
180414	ctrl2	293	55	baa	4	1	0	0				22.7	30	0	0	0	0	0	0	0	CTRL48-sgFUSION11
180414	ctrl2	293	55	bab	4	1	0	0				25.7	30	0	0	0	0	0	0	0	CTRL48-sgFUSION11
180414	ctrl2	293	55	bba	4	1	0	0				19.2	30	0	0	0	0	0	0	0	CTRL48-sgFUSION11
180414	ctrl2	293	55	bbb	4	1	0	0				19.8	50	0	0	0	0	0	0	0	CTRL48-sgFUSION11
180414	ctrl2	293	55	aaaa	5	0	0	0				2.5		0	0	0	0	0	0	0	CTRL48-sgFUSION11
180414	ctrl2	293	55	aaab	5	0	0	0				2.5		0	0	0	0	0	0	0	CTRL48-sgFUSION11
180414	ctrl2	293	55	aaba	5	0	0	0				4.2		0	0	0	0	0	0	0	CTRL48-sgFUSION11
180414	ctrl2	293	55	aabb	5	0	0	0				4.2		0	0	0	0	0	0	0	CTRL48-sgFUSION11
180414	ctrl2	293	55	abaa	5	0	0	0				9.5		0	0	0	0	0	0	0	CTRL48-sgFUSION11
180414	ctrl2	293	55	abab	5	0	0	0				9.5		0	0	0	0	0	0	0	CTRL48-sgFUSION11
180414	ctrl2	293	55	abba	5	0	0	0				8.7		0	0	0	0	0	0	0	CTRL48-sgFUSION11
180414	ctrl2	293	55	abbb	5	0	0	0				8.7		0	0	0	0	0	0	0	CTRL48-sgFUSION11
180414	ctrl2	293	55	baaa	5	0	0	0				10.8		0	0	0	0	0	0	0	CTRL48-sgFUSION11
180414	ctrl2	293	55	baab	5	0	0	0				10.8		0	0	0	0	0	0	0	CTRL48-sgFUSION11
180414	ctrl2	293	55	baba	5	0	0	0				7.8		0	0	0	0	0	0	0	CTRL48-sgFUSION11
180414	ctrl2	293	55	babb	5	0	0	0				7.8		0	0	0	0	0	0	0	CTRL48-sgFUSION11
180414	ctrl2	293	55	bbaa	5	0	0	0				15.7		0	0	0	0	0	0	0	CTRL48-sgFUSION11
180414	ctrl2	293	55	bbab	5	0	0	0				15.7		0	0	0	0	0	0	0	CTRL48-sgFUSION11
180414	ctrl2	293	55	bbba	5	0	0	0				14.7		0	0	0	0	0	0	0	CTRL48-sgFUSION11
180414	ctrl2	293	55	bbbb	5	0	0	0				14.7		0	0	0	0	0	0	0	CTRL48-sgFUSION11
180414	ctrl2	294	56	o	N	1	0	0				4.5	40	0	0	0	0	0	0	0	CTRL48-sgFUSION11
180414	ctrl2	294	56	a	N+1	1	0	0				18	40	0	0	0	0	0	0	0	CTRL48-sgFUSION11
180414	ctrl2	294	56	b	N+1	1	0	0				21	20	0	0	0	0	0	0	0	CTRL48-sgFUSION11
180414	ctrl2	294	56	aa	N+2	0	1	0				14.2		0	0	0	0	0	0	0	CTRL48-sgFUSION11
180414	ctrl2	294	56	ab	N+2	1	0	0				22.3	30	0	0	0	0	0	0	0	CTRL48-sgFUSION11
180414	ctrl2	294	56	ba	N+2	1	0	0				21	40	0	0	0	0	0	0	0	CTRL48-sgFUSION11
180414	ctrl2	294	56	bb	N+2	1	0	0				21.8	30	0	0	0	0	0	0	0	CTRL48-sgFUSION11
180414	ctrl2	294	56	aba	N+3	1	0	0				21.8	30	0	0	0	0	0	0	0	CTRL48-sgFUSION11
180414	ctrl2	294	56	abb	N+3	1	0	0				21.5	60	0	0	0	0	0	0	0	CTRL48-sgFUSION11
180414	ctrl2	294	56	baa	N+3	1	0	0				20.5	40	0	0	0	0	0	0	0	CTRL48-sgFUSION11
180414	ctrl2	294	56	bab	N+3	1	0	0				20.5	110	0	0	0	0	0	0	0	CTRL48-sgFUSION11
180414	ctrl2	294	56	bba	N+3	1	0	0				19.3	40	0	0	0	0	0	0	0	CTRL48-sgFUSION11
180414	ctrl2	294	56	bbb	N+3	1	0	0				20.2	60	0	0	0	0	0	0	0	CTRL48-sgFUSION11
180414	ctrl2	294	56	abaa	N+4	1	0	0				19.5	40	0	0	0	0	0	0	0	CTRL48-sgFUSION11
180414	ctrl2	294	56	abab	N+4	1	0	0				18.2	40	0	0	0	0	0	0	0	CTRL48-sgFUSION11
180414	ctrl2	294	56	abba	N+4	1	0	0				21	40	0	0	0	0	0	0	0	CTRL48-sgFUSION11
[truncated: 4,755 more rows]
[truncated: 2 more columns]
